# Supplementary material for: Normal colon epithelium: a dataset for the analysis of gene expression and alternative splicing events in colon disease
Source: BMC Genomics. 2010 Jan 4;11:5. doi: 10.1186/1471-2164-11-5 (PMC2823691; doi:10.1186/1471-2164-11-5)
Supplement: Additional file 5 — List of Alternative Splice Events. A strict method of detecting AS was developed, which was designed to decrease the false positive rate, although it may also have eliminated some possible AS events. We also limited our analysis to a comparison between the tumors and isolated epithelial cells (CELLs). The exon-specific probesets required p values for alternative splicing of <0.0001, the p value for whole transcript expression was >0.9 and the fold change cut off for whole transcript expression had to be <2.5 and >-2.5. In this way we eliminated whole transcript expression while detecting exon-specific changes and defined 497 genes showing alternative splicing. [file 1471-2164-11-5-S5.XLSX]

## Sheet: Sheet1
# Probe Sets	Transcript ID	Gene Symbol	RefSeq	GO_biological_process	GO_cellular_component	GO_molecular_function	pathway	alt-splicing(TISSUE TYPE)	p-value(TUMOR vs. CELL)	FoldChange(TUMOR vs. CELL)	F(Error)
15	3158114	SHARPIN	NM_030974	---	NM_030974 // GO:0005622 // intracellular // inferred from electronic annotation	NM_030974 // GO:0008270 // zinc ion binding // inferred from electronic annotati	---	0	0.948	1.004	1
10	3558290	C14orf124	NM_020195	---	---	---	---	0	0.971	1.002	1
7	3675815	C16orf42	NM_001001410	---	NM_001001410 // GO:0016020 // membrane // inferred from electronic annotation //	---	---	0	0.901	1.014	1
13	4007588	SLC35A2	NM_001042498	NM_001042498 // GO:0006012 // galactose metabolic process // traceable author st	NM_001042498 // GO:0000139 // Golgi membrane // inferred from electronic annotat	NM_001042498 // GO:0005338 // nucleotide-sugar transporter activity // inferred	---	0	0.945	-1.006	1
38	2915268	DOPEY1	NM_015018	NM_015018 // GO:0006895 // Golgi to endosome transport // inferred from sequence	NM_015018 // GO:0000139 // Golgi membrane // inferred from sequence or structura	---	---	0	0.9	-1.025	1
9	3716481	GOSR1	NM_001007025	NM_001007025 // GO:0006886 // intracellular protein transport // inferred from e	NM_001007025 // GO:0016020 // membrane // inferred from electronic annotation //	NM_001007025 // GO:0005485 // v-SNARE activity // traceable author statement ///	---	0	0.986	1.002	1
11	3970338	NHS	NM_198270	---	NM_198270 // GO:0005634 // nucleus // inferred from electronic annotation /// AY	---	---	0	0.984	1.003	1
5	3012677	DKFZP564O0523	NM_032120	---	---	---	---	0	0.948	1.007	1
8	3839006	PTOV1	NM_017432	NM_017432 // GO:0006418 // tRNA aminoacylation for protein translation // inferr	---	NM_017432 // GO:0004812 // aminoacyl-tRNA ligase activity // inferred from elect	---	0	0.915	1.011	1
25	3035281	INTS1	NM_001080453	NM_001080453 // GO:0016180 // snRNA processing // inferred from direct assay ///	NM_001080453 // GO:0005634 // nucleus // inferred from electronic annotation ///	NM_001080453 // GO:0003779 // actin binding // inferred from electronic annotati	---	0	0.958	-1.003	1
14	3042610	SKAP2	NM_003930	NM_003930 // GO:0006461 // protein complex assembly // traceable author statemen	NM_003930 // GO:0005737 // cytoplasm // inferred from electronic annotation ///	NM_003930 // GO:0005070 // SH3/SH2 adaptor activity // traceable author statemen	---	0	0.983	1.002	1
6	3643347	C16orf24	NM_023933	---	NM_023933 // GO:0016020 // membrane // inferred from electronic annotation /// N	---	---	0	0.993	-1.001	1
15	3707352	RNF167	NM_015528	NM_015528 // GO:0006512 // ubiquitin cycle // inferred from electronic annotatio	NM_015528 // GO:0016020 // membrane // inferred from electronic annotation /// N	NM_015528 // GO:0005515 // protein binding // inferred from electronic annotatio	---	0	0.926	-1.006	1
13	3675205	MGC13114	NM_001040163	---	---	---	---	0	0.954	1.004	1
17	2773756	G3BP2	NM_012297	NM_012297 // GO:0006810 // transport // inferred from electronic annotation ///	NM_012297 // GO:0005622 // intracellular // inferred from electronic annotation	NM_012297 // GO:0000166 // nucleotide binding // inferred from electronic annota	---	0	0.961	-1.005	1
16	2673830	DALRD3	NM_018114	NM_018114 // GO:0006420 // arginyl-tRNA aminoacylation // inferred from electron	---	NM_018114 // GO:0004814 // arginine-tRNA ligase activity // inferred from electr	---	0	0.906	-1.006	1
21	3643892	TELO2	NM_016111	---	NM_016111 // GO:0005622 // intracellular // inferred from direct assay	NM_016111 // GO:0005515 // protein binding // inferred from physical interaction	---	0	0.911	1.013	1
21	3643431	CHTF18	NM_022092	---	---	NM_022092 // GO:0000166 // nucleotide binding // inferred from electronic annota	---	0	0.978	-1.002	1
9	3662696	CX3CL1	NM_002996	NM_002996 // GO:0006952 // defense response // traceable author statement /// NM	NM_002996 // GO:0005576 // extracellular region // inferred from direct assay //	NM_002996 // GO:0008009 // chemokine activity // traceable author statement ///	---	0	0.991	-1.002	1
15	3157060	JRK	NM_001077527	NM_001077527 // GO:0008150 // biological_process // --- /// NM_001077527 // GO:0	NM_001077527 // GO:0000775 // chromosome, pericentric region // inferred from el	NM_001077527 // GO:0003674 // molecular_function // --- /// NM_001077527 // GO:0	---	0	0.942	-1.008	1
24	3353914	LOH11CR2A	NM_014622	NM_014622 // GO:0007049 // cell cycle // inferred from electronic annotation ///	---	---	---	0	0.919	-1.018	1
13	3713093	ALKBH5	NM_017758	---	NM_017758 // GO:0016020 // membrane // inferred from electronic annotation /// N	---	---	0	0.972	-1.002	1
38	2771718	UBE1L2	NM_018227	NM_018227 // GO:0006464 // protein modification process // inferred from electro	NM_018227 // GO:0005737 // cytoplasm // inferred from direct assay /// BC031637	NM_018227 // GO:0000166 // nucleotide binding // inferred from electronic annota	---	0	0.943	-1.012	1
20	3859761	DMKN	NM_033317	---	---	---	---	0	0.98	-1.003	1
8	3837866	SULT2B1	NM_004605	NM_004605 // GO:0006629 // lipid metabolic process // inferred from electronic a	NM_004605 // GO:0005737 // cytoplasm // traceable author statement /// NM_177973	NM_004605 // GO:0004027 // alcohol sulfotransferase activity // inferred from el	---	0	0.95	-1.01	1
8	3863547	ERF	NM_006494	NM_006494 // GO:0000074 // regulation of progression through cell cycle // trace	NM_006494 // GO:0005634 // nucleus // inferred from electronic annotation /// AB	NM_006494 // GO:0003700 // transcription factor activity // inferred from electr	---	0	0.931	-1.005	1
26	3547610	ZC3H14	NM_207662	---	---	NM_207662 // GO:0003676 // nucleic acid binding // inferred from electronic anno	---	0	0.909	-1.01	1
11	3823842	TMEM38A	NM_024074	---	NM_024074 // GO:0016020 // membrane // inferred from electronic annotation /// N	---	---	0	0.948	1.007	1
8	2326954	C1orf160	NM_032125	---	NM_032125 // GO:0016020 // membrane // inferred from electronic annotation /// N	NM_032125 // GO:0005515 // protein binding // inferred from physical interaction	---	0	0.975	-1.002	1
15	3784602	GALNT1	NM_020474	NM_020474 // GO:0006493 // protein amino acid O-linked glycosylation // traceabl	NM_020474 // GO:0016020 // membrane // inferred from electronic annotation /// N	NM_020474 // GO:0004653 // polypeptide N-acetylgalactosaminyltransferase activit	---	0	0.903	-1.02	1
6	2946324	HIST1H3D	NM_003530	---	---	---	---	0	0.917	1.014	1
10	2893847	C6orf151	NM_152551	NM_152551 // GO:0006397 // mRNA processing // inferred from electronic annotatio	NM_152551 // GO:0005634 // nucleus // inferred from electronic annotation /// NM	NM_004415 // GO:0005200 // structural constituent of cytoskeleton // traceable a	---	0	0.998	-1.001	1
13	3297632	MAT1A	NM_000429	NM_000429 // GO:0006520 // amino acid metabolic process // traceable author stat	---	NM_000429 // GO:0000166 // nucleotide binding // inferred from electronic annota	---	0	0.909	-1.017	1
19	2402601	UBXD5	NM_183008	---	---	NM_001039775 // GO:0005529 // sugar binding // inferred from electronic annotati	---	0	0.95	1.007	1
20	3838522	ALDH16A1	NM_153329	NM_153329 // GO:0008152 // metabolic process // inferred from electronic annotat	---	NM_153329 // GO:0005515 // protein binding // inferred from physical interaction	---	0	0.953	-1.007	1
25	2353477	ATP1A1	NM_000701	NM_000701 // GO:0006810 // transport // inferred from electronic annotation ///	NM_000701 // GO:0005624 // membrane fraction // traceable author statement /// N	NM_000701 // GO:0000166 // nucleotide binding // inferred from electronic annota	---	0	0.958	-1.004	1
12	2921296	AMD1	NM_001634	NM_001634 // GO:0006597 // spermine biosynthetic process // inferred from electr	NM_001634 // GO:0005575 // cellular_component // --- /// NM_001033059 // GO:0005	NM_001634 // GO:0004014 // adenosylmethionine decarboxylase activity // inferred	---	0	0.91	-1.014	1
26	2672532	SETD2	NM_014159	NM_014159 // GO:0006350 // transcription // inferred from electronic annotation	NM_014159 // GO:0005634 // nucleus // inferred from electronic annotation /// AY	NM_014159 // GO:0003700 // transcription factor activity // inferred from electr	---	0	0.929	1.01	1
16	2500615	TMEM87B	NM_032824	---	NM_032824 // GO:0016021 // integral to membrane // inferred from electronic anno	---	---	0	0.915	-1.01	1
31	2403027	MAP3K6	NM_004672	NM_004672 // GO:0006468 // protein amino acid phosphorylation // inferred from e	NM_003665 // GO:0005576 // extracellular region // non-traceable author statemen	NM_004672 // GO:0000166 // nucleotide binding // inferred from electronic annota	---	0	0.967	1.003	1
33	3450775	KIF21A	NM_017641	NM_017641 // GO:0007018 // microtubule-based movement // inferred from electroni	NM_017641 // GO:0005874 // microtubule // inferred from electronic annotation //	NM_017641 // GO:0000166 // nucleotide binding // inferred from electronic annota	---	0	0.944	1.012	1
7	3039399	FLJ16237	NM_001004320	---	---	---	---	0	0.961	-1.01	1
17	3332663	CD6	NM_006725	NM_006725 // GO:0006955 // immune response // not recorded /// NM_006725 // GO:0	NM_006725 // GO:0005887 // integral to plasma membrane // traceable author state	NM_006725 // GO:0005044 // scavenger receptor activity // inferred from electron	---	0	0.919	1.008	1
15	3537557	C14orf108	BC013174	BC013174 // GO:0006886 // intracellular protein transport // inferred from elect	BC013174 // GO:0030125 // clathrin vesicle coat // inferred from electronic anno	---	---	0	0.961	-1.006	1
11	4017961	AMMECR1	NM_001025580	NM_001025580 // GO:0008150 // biological_process // --- /// NM_015365 // GO:0008	NM_001025580 // GO:0005575 // cellular_component // --- /// NM_015365 // GO:0005	NM_001025580 // GO:0003674 // molecular_function // --- /// NM_015365 // GO:0003	---	0	0.935	-1.008	1
11	3850234	RAVER1	NM_133452	---	NM_133452 // GO:0005634 // nucleus // inferred from electronic annotation /// BC	NM_133452 // GO:0000166 // nucleotide binding // inferred from electronic annota	---	0	0.977	-1.003	1
17	3371303	PEX16	NM_004813	NM_004813 // GO:0007031 // peroxisome organization and biogenesis // traceable a	NM_004813 // GO:0005777 // peroxisome // traceable author statement /// NM_00481	---	---	0	0.921	-1.004	1
9	3734560	CDR2L	NM_014603	---	---	---	---	0	0.907	-1.013	1
19	3632806	STRA6	NM_022369	---	---	---	---	0	0.986	-1.002	1
15	3740367	SLC43A2	NM_152346	---	---	---	---	0	0.959	1.007	1
19	3846316	PIP5K1C	NM_012398	NM_012398 // GO:0007409 // axonogenesis // inferred from electronic annotation /	NM_012398 // GO:0016020 // membrane // inferred from electronic annotation /// C	NM_012398 // GO:0016301 // kinase activity // inferred from electronic annotatio	---	0	0.979	-1.002	1
22	3895614	SIGLEC1	NM_023068	NM_023068 // GO:0006954 // inflammatory response // non-traceable author stateme	NM_023068 // GO:0016020 // membrane // inferred from electronic annotation /// N	NM_023068 // GO:0005515 // protein binding // inferred from electronic annotatio	---	0	0.919	1.008	1
25	2868131	ARTS-1	NM_001040458	NM_001040458 // GO:0001525 // angiogenesis // traceable author statement /// NM_	NM_001040458 // GO:0005576 // extracellular region // inferred from direct assay	NM_001040458 // GO:0004178 // leucyl aminopeptidase activity // inferred from di	---	0	0.961	-1.007	1
23	3680524	ZC3H7A	NM_014153	---	NM_014153 // GO:0005622 // intracellular // inferred from electronic annotation	NM_014153 // GO:0003676 // nucleic acid binding // inferred from electronic anno	---	0	0.995	1.001	1
13	3788220	ME2	NM_002396	NM_002396 // GO:0006108 // malate metabolic process // inferred from electronic	NM_002396 // GO:0005739 // mitochondrion // inferred from electronic annotation	NM_002396 // GO:0004470 // malic enzyme activity // inferred from electronic ann	---	0	0.955	-1.005	1
23	2731831	VDP	NM_003715	NM_003715 // GO:0006886 // intracellular protein transport // inferred from elec	NM_003715 // GO:0000139 // Golgi membrane // traceable author statement /// NM_0	NM_003715 // GO:0005488 // binding // inferred from electronic annotation /// NM	---	0	0.904	1.017	1
21	3713133	LLGL1	NM_004140	NM_004140 // GO:0006461 // protein complex assembly // inferred from direct assa	NM_004140 // GO:0005737 // cytoplasm // inferred from direct assay /// NM_004140	NM_004140 // GO:0005198 // structural molecule activity // traceable author stat	---	0	0.958	-1.006	1
11	2392421	PEX10	NM_002617	NM_002617 // GO:0007031 // peroxisome organization and biogenesis // inferred fr	NM_002617 // GO:0005777 // peroxisome // inferred from electronic annotation ///	NM_002617 // GO:0005515 // protein binding // inferred from physical interaction	---	0	0.98	-1.002	1
28	3653317	RBBP6	NM_006910	NM_006910 // GO:0000074 // regulation of progression through cell cycle // trace	NM_006910 // GO:0000151 // ubiquitin ligase complex // inferred from electronic	NM_006910 // GO:0003676 // nucleic acid binding // inferred from electronic anno	---	0	0.995	-1.001	1
16	3722770	C17orf53	NM_024032	---	---	---	---	0	0.982	1.004	1
18	3331730	ZFP91	NM_170768	NM_170768 // GO:0006350 // transcription // inferred from electronic annotation	NM_170768 // GO:0005622 // intracellular // inferred from electronic annotation	NM_170768 // GO:0003677 // DNA binding // inferred from electronic annotation //	---	0	0.975	-1.001	1
4	3350749	PAFAH1B2	NM_002572	NM_002572 // GO:0007283 // spermatogenesis // inferred from electronic annotatio	NM_002572 // GO:0005737 // cytoplasm // traceable author statement /// BC001774	NM_002572 // GO:0003847 // 1-alkyl-2-acetylglycerophosphocholine esterase activi	---	0	0.965	1.003	1
3	3551029	C14orf177	NM_182560	---	---	---	---	0	0.984	-1.003	1
12	3944637	KCTD17	NM_024681	NM_024681 // GO:0006813 // potassium ion transport // inferred from electronic a	NM_024681 // GO:0008076 // voltage-gated potassium channel complex // inferred f	NM_024681 // GO:0005249 // voltage-gated potassium channel activity // inferred	---	0	0.926	1.011	1
22	3182489	RNF20	NM_019592	NM_019592 // GO:0006512 // ubiquitin cycle // inferred from electronic annotatio	NM_019592 // GO:0005634 // nucleus // inferred from electronic annotation /// NM	NM_019592 // GO:0005515 // protein binding // inferred from electronic annotatio	---	0	0.938	-1.007	1
18	2438411	NES	NM_006617	NM_006617 // GO:0007417 // central nervous system development // non-traceable a	NM_006617 // GO:0005882 // intermediate filament // non-traceable author stateme	NM_006617 // GO:0005198 // structural molecule activity // inferred from electro	---	0	0.9	1.012	1
22	3174224	SMC5	NM_015110	NM_015110 // GO:0006281 // DNA repair // inferred from electronic annotation ///	NM_015110 // GO:0005634 // nucleus // inferred from electronic annotation /// NM	NM_015110 // GO:0000166 // nucleotide binding // inferred from electronic annota	---	0	0.989	-1.001	1
8	3023318	TSPAN33	NM_178562	---	NM_178562 // GO:0016020 // membrane // inferred from electronic annotation /// N	---	---	0	0.918	-1.012	1
16	3439013	NOC4L	NM_024078	NM_024078 // GO:0006365 // 35S primary transcript processing // inferred from se	NM_024078 // GO:0005634 // nucleus // inferred from electronic annotation /// NM	NM_024078 // GO:0005515 // protein binding // inferred from physical interaction	---	0	0.987	-1.002	1
13	3497270	DNAJC3	NM_006260	NM_006260 // GO:0006457 // protein folding // inferred from electronic annotatio	NM_006260 // GO:0005737 // cytoplasm // traceable author statement /// BC047936	NM_006260 // GO:0004860 // protein kinase inhibitor activity // traceable author	---	0	0.949	1.01	1
28	2739079	SEC24B	NM_006323	NM_006323 // GO:0006886 // intracellular protein transport // inferred from elec	NM_006323 // GO:0005783 // endoplasmic reticulum // inferred from electronic ann	NM_006323 // GO:0005215 // transporter activity // traceable author statement //	---	0	0.928	1.009	1
29	3221916	AKNA	NM_030767	---	---	---	---	0	0.926	1.006	1
17	3872678	ZSCAN18	NM_023926	NM_023926 // GO:0006350 // transcription // inferred from electronic annotation	NM_023926 // GO:0005622 // intracellular // inferred from electronic annotation	NM_023926 // GO:0003700 // transcription factor activity // inferred from electr	---	0	0.982	-1.002	1
25	2351171	FAM40A	NM_033088	NM_006621 // GO:0006730 // one-carbon compound metabolic process // inferred fro	NM_006621 // GO:0005783 // endoplasmic reticulum // inferred from electronic ann	NM_006621 // GO:0004013 // adenosylhomocysteinase activity // inferred from elec	---	0	0.977	1.002	1
14	3456700	ZNF385	NM_015481	NM_015481 // GO:0006350 // transcription // inferred from electronic annotation	NM_015481 // GO:0005622 // intracellular // inferred from electronic annotation	NM_015481 // GO:0003677 // DNA binding // inferred from electronic annotation //	---	0	0.92	-1.011	1
12	2512330	2009-03-07	NM_022826	NM_022826 // GO:0006512 // ubiquitin cycle // inferred from electronic annotatio	---	NM_022826 // GO:0005515 // protein binding // inferred from electronic annotatio	---	0	0.965	-1.008	1
13	3441986	HOM-TES-103	NM_001039670	---	---	NM_001039670 // GO:0005198 // structural molecule activity // inferred from elec	---	0	0.995	-1.001	1
13	3079463	ABCF2	NM_007189	NM_007189 // GO:0006810 // transport // traceable author statement /// NM_005692	NM_007189 // GO:0005740 // mitochondrial envelope // traceable author statement	NM_007189 // GO:0000166 // nucleotide binding // inferred from electronic annota	---	0	0.974	-1.002	1
27	2552153	FBXO11	NM_018693	NM_018693 // GO:0006511 // ubiquitin-dependent protein catabolic process // non-	NM_018693 // GO:0000151 // ubiquitin ligase complex // non-traceable author stat	NM_018693 // GO:0004842 // ubiquitin-protein ligase activity // non-traceable au	---	0	0.935	-1.015	1
35	3604287	IL16	NM_172217	NM_172217 // GO:0006935 // chemotaxis // inferred from electronic annotation ///	NM_172217 // GO:0005615 // extracellular space // traceable author statement ///	NM_172217 // GO:0005125 // cytokine activity // inferred from electronic annotat	---	0	0.913	-1.01	1
21	2523213	BMPR2	NM_001204	NM_001204 // GO:0000074 // regulation of progression through cell cycle // infer	NM_001204 // GO:0005887 // integral to plasma membrane // traceable author state	NM_001204 // GO:0000166 // nucleotide binding // inferred from electronic annota	---	0	0.926	1.012	1
18	3964154	CERK	NM_022766	NM_022766 // GO:0006672 // ceramide metabolic process // traceable author statem	NM_022766 // GO:0000299 // integral to membrane of membrane fraction // inferred	NM_022766 // GO:0000287 // magnesium ion binding // inferred from direct assay /	---	0	0.981	-1.002	1
7	3941623	HSCB	NM_172002	NM_172002 // GO:0006457 // protein folding // inferred from electronic annotatio	NM_172002 // GO:0005739 // mitochondrion // inferred from expression pattern	NM_172002 // GO:0031072 // heat shock protein binding // inferred from electroni	---	0	0.974	1.003	1
19	3551566	EVL	NM_016337	NM_016337 // GO:0007015 // actin filament organization // traceable author state	NM_016337 // GO:0005737 // cytoplasm // inferred from sequence or structural sim	NM_016337 // GO:0003779 // actin binding // inferred from electronic annotation	---	0	0.985	1.002	1
26	2913983	SENP6	NM_015571	NM_015571 // GO:0006508 // proteolysis // inferred from electronic annotation //	---	NM_015571 // GO:0008234 // cysteine-type peptidase activity // inferred from ele	---	0	0.932	-1.015	1
11	2430126	TRIM45	NM_025188	---	NM_025188 // GO:0005622 // intracellular // inferred from electronic annotation	NM_025188 // GO:0005515 // protein binding // inferred from electronic annotatio	---	0	0.994	-1.001	1
20	3502632	TMCO3	NM_017905	NM_017905 // GO:0006811 // ion transport // inferred from electronic annotation	NM_017905 // GO:0016020 // membrane // inferred from electronic annotation /// N	NM_017905 // GO:0015297 // antiporter activity // inferred from electronic annot	---	0	0.981	1.001	1
6	3026969	HSPC268	NM_197964	---	---	---	---	0	0.965	-1.006	1
23	3990616	BCORL1	NM_021946	---	---	---	---	0	0.901	1.01	1
13	2961317	COL12A1	NM_004370	NM_004370 // GO:0001501 // skeletal development // traceable author statement //	NM_004370 // GO:0005578 // proteinaceous extracellular matrix // inferred from e	NM_004370 // GO:0005198 // structural molecule activity // inferred from electro	---	0	0.989	-1.002	1
7	2583631	RBMS1	NM_016839	NM_016839 // GO:0006260 // DNA replication // non-traceable author statement ///	NM_016839 // GO:0005575 // cellular_component // --- /// NM_016839 // GO:0005634	NM_016839 // GO:0000166 // nucleotide binding // inferred from electronic annota	---	0	0.992	-1.001	1
9	3359134	INS	NM_000207	NM_000207 // GO:0005975 // carbohydrate metabolic process // inferred from elect	NM_000207 // GO:0005576 // extracellular region // --- /// NM_000612 // GO:00055	NM_000207 // GO:0005158 // insulin receptor binding // inferred from direct assa	---	0	0.942	-1.007	1
15	3336043	RAB1B	NM_030981	NM_030981 // GO:0006355 // regulation of transcription, DNA-dependent // inferre	NM_030981 // GO:0005622 // intracellular // inferred from electronic annotation	NM_030981 // GO:0000166 // nucleotide binding // inferred from electronic annota	---	0	0.958	1.003	1
14	2948587	FLOT1	NM_005803	---	NM_005803 // GO:0005901 // caveola // traceable author statement /// NM_005803 /	NM_005803 // GO:0005515 // protein binding // inferred from physical interaction	---	0	0.909	-1.01	1
36	3681956	KIAA0430	NM_014647	---	NM_014647 // GO:0005777 // peroxisome // inferred from electronic annotation ///	NM_014647 // GO:0000166 // nucleotide binding // inferred from electronic annota	---	0	0.933	1.005	1
11	2698996	PCOLCE2	NM_013363	---	---	NM_013363 // GO:0008201 // heparin binding // inferred from electronic annotatio	---	0	0.96	-1.006	1
19	3089740	RHOBTB2	NM_015178	NM_015178 // GO:0007264 // small GTPase mediated signal transduction // inferred	NM_015178 // GO:0005622 // intracellular // inferred from electronic annotation	NM_015178 // GO:0000166 // nucleotide binding // inferred from electronic annota	---	0	0.912	-1.011	1
12	3849688	ZNF266	NM_198058	NM_198058 // GO:0006350 // transcription // inferred from electronic annotation	NM_198058 // GO:0005622 // intracellular // inferred from electronic annotation	NM_198058 // GO:0003677 // DNA binding // inferred from electronic annotation //	---	0	0.937	-1.014	1
6	3677356	HCFC1R1	NM_001002018	---	---	---	---	0	0.939	1.007	1
13	3846783	UBXD1	NM_025241	NM_025241 // GO:0008150 // biological_process // --- /// BC008288 // GO:0008150	NM_025241 // GO:0005575 // cellular_component // --- /// BC008288 // GO:0005575	NM_025241 // GO:0003674 // molecular_function // --- /// BC008288 // GO:0003674	---	0	0.987	-1.001	1
38	3834778	MEGF8	NM_001410	NM_001410 // GO:0007275 // multicellular organismal development // inferred from	NM_001410 // GO:0005575 // cellular_component // --- /// NM_001410 // GO:0016020	NM_001410 // GO:0004872 // receptor activity // inferred from electronic annotat	---	0	0.986	1.001	1
16	3944690	PSCD4	NM_013385	NM_013385 // GO:0032012 // regulation of ARF protein signal transduction // infe	NM_013385 // GO:0005622 // intracellular // inferred from electronic annotation	NM_013385 // GO:0005086 // ARF guanyl-nucleotide exchange factor activity // tra	---	0	0.901	1.034	1
10	2560704	C2orf3	NM_003203	NM_003203 // GO:0006355 // regulation of transcription, DNA-dependent // inferre	NM_003203 // GO:0005634 // nucleus // inferred from electronic annotation /// BC	NM_003203 // GO:0003700 // transcription factor activity // inferred from electr	---	0	0.907	-1.012	1
20	3643229	RHOT2	NM_138769	NM_138769 // GO:0006915 // apoptosis // inferred from mutant phenotype /// NM_13	NM_138769 // GO:0005622 // intracellular // inferred from electronic annotation	NM_138769 // GO:0000166 // nucleotide binding // inferred from electronic annota	---	0	0.944	1.003	1
11	3959350	APOL3	NM_030644	NM_030644 // GO:0006869 // lipid transport // inferred from electronic annotatio	NM_030644 // GO:0005576 // extracellular region // inferred from electronic anno	NM_030644 // GO:0004871 // signal transducer activity // inferred from mutant ph	---	0	0.943	-1.007	1
10	3434726	P2RX7	NM_002562	NM_002562 // GO:0006811 // ion transport // inferred from electronic annotation	NM_002562 // GO:0005887 // integral to plasma membrane // traceable author state	NM_002562 // GO:0004872 // receptor activity // inferred from electronic annotat	---	0	0.996	-1.001	1
8	2880905	CSNK1A1	NM_001892	NM_001892 // GO:0006468 // protein amino acid phosphorylation // inferred from e	---	NM_001892 // GO:0000166 // nucleotide binding // inferred from electronic annota	---	0	0.906	1.014	1
13	2971378	GOPC	NM_001017408	NM_001017408 // GO:0006888 // ER to Golgi vesicle-mediated transport // non-trac	NM_001017408 // GO:0005624 // membrane fraction // inferred from direct assay //	NM_001017408 // GO:0005478 // intracellular transporter activity // non-traceabl	---	0	0.905	1.012	1
5	3594031	TMOD2	NM_014548	NM_014548 // GO:0007399 // nervous system development // traceable author statem	NM_014548 // GO:0005856 // cytoskeleton // inferred from electronic annotation /	NM_014548 // GO:0003779 // actin binding // inferred from electronic annotation	---	0	0.902	1.014	1
4	3215146	NINJ1	NM_004148	NM_004148 // GO:0007155 // cell adhesion // traceable author statement /// NM_00	NM_004148 // GO:0016020 // membrane // inferred from electronic annotation /// N	NM_004148 // GO:0005515 // protein binding // inferred from electronic annotatio	---	0	0.959	-1.014	1
16	2815791	HEXB	NM_000521	NM_000521 // GO:0001501 // skeletal development // inferred from electronic anno	NM_000521 // GO:0001669 // acrosome // inferred from electronic annotation /// N	NM_000521 // GO:0004563 // beta-N-acetylhexosaminidase activity // traceable aut	---	0	0.925	1.007	1
24	3846860	SEMA6B	NM_133327	NM_133327 // GO:0007275 // multicellular organismal development // inferred from	NM_133327 // GO:0016020 // membrane // inferred from electronic annotation /// N	NM_133327 // GO:0004872 // receptor activity // inferred from electronic annotat	---	0	1	1	1
11	3855358	HOMER3	NM_004838	NM_004838 // GO:0006605 // protein targeting // traceable author statement /// N	NM_004838 // GO:0005575 // cellular_component // --- /// AK124450 // GO:0005575	NM_004838 // GO:0005515 // protein binding // non-traceable author statement ///	---	0	0.928	1.009	1
12	3845315	MBD3	NM_003926	NM_003926 // GO:0000122 // negative regulation of transcription from RNA polymer	NM_003926 // GO:0000792 // heterochromatin // inferred from electronic annotatio	NM_003926 // GO:0003677 // DNA binding // traceable author statement /// NM_0039	---	0	0.913	-1.011	1
19	3598430	SLC24A1	NM_004727	NM_004727 // GO:0006811 // ion transport // inferred from electronic annotation	NM_004727 // GO:0005624 // membrane fraction // traceable author statement /// N	NM_004727 // GO:0005509 // calcium ion binding // inferred from electronic annot	---	0	0.922	1.009	1
4	3589972	CHST14	NM_130468	NM_130468 // GO:0005975 // carbohydrate metabolic process // inferred from elect	NM_130468 // GO:0016020 // membrane // inferred from electronic annotation /// N	NM_130468 // GO:0001537 // N-acetylgalactosamine 4-O-sulfotransferase activity /	---	0	0.918	-1.015	1
6	3159754	DMRT2	NM_181872	NM_181872 // GO:0006350 // transcription // inferred from electronic annotation	NM_181872 // GO:0005575 // cellular_component // --- /// NM_181872 // GO:0005634	NM_181872 // GO:0003674 // molecular_function // --- /// NM_181872 // GO:0003700	---	0	0.922	-1.01	1
5	2450855	PHLDA3	NM_012396	NM_012396 // GO:0009653 // anatomical structure morphogenesis // traceable autho	---	NM_012396 // GO:0005515 // protein binding // inferred from physical interaction	---	0	0.972	1.003	1
23	3795184	NFATC1	NM_172389	NM_172389 // GO:0000082 // G1/S transition of mitotic cell cycle // inferred fro	NM_172389 // GO:0005634 // nucleus // inferred from electronic annotation /// NM	NM_172389 // GO:0003700 // transcription factor activity // traceable author sta	---	0	0.9	1.012	1
11	3704352	RNF166	NM_178841	---	NM_178841 // GO:0005622 // intracellular // inferred from electronic annotation	NM_178841 // GO:0003676 // nucleic acid binding // inferred from electronic anno	---	0	0.967	-1.005	1
3	3830353	CD22	NM_001771	NM_001771 // GO:0006955 // immune response // traceable author statement /// NM_	NM_001771 // GO:0005887 // integral to plasma membrane // not recorded /// NM_00	NM_001771 // GO:0005515 // protein binding // inferred from electronic annotatio	---	0	0.937	1.012	1
8	4010183	SPIN3	NM_001010862	NM_001010862 // GO:0007276 // gamete generation // inferred from electronic anno	---	---	---	0	0.966	-1.005	1
12	3188883	OLFML2A	NM_182487	---	NM_182487 // GO:0016020 // membrane // inferred from electronic annotation /// B	NM_182487 // GO:0016524 // latrotoxin receptor activity // inferred from electro	---	0	0.972	1.003	1
26	2822407	HISPPD1	NM_015216	---	---	NM_015216 // GO:0003993 // acid phosphatase activity // inferred from electronic	---	0	0.939	1.012	1
19	3037344	DAGLB	NM_139179	NM_139179 // GO:0016042 // lipid catabolic process // inferred from electronic a	NM_139179 // GO:0016020 // membrane // inferred from electronic annotation /// N	NM_139179 // GO:0004806 // triacylglycerol lipase activity // inferred from elec	---	0	0.989	1.001	1
8	2724377	LOC401127	XR_017898	---	---	---	---	0	0.953	1.005	1
19	2610732	ATG7	NM_006395	NM_006395 // GO:0006497 // protein amino acid lipidation // inferred from direct	NM_006395 // GO:0005737 // cytoplasm // traceable author statement /// AL122075	NM_006395 // GO:0003824 // catalytic activity // inferred from electronic annota	---	0	0.903	1.01	1
8	2330773	CDCA8	NM_018101	NM_018101 // GO:0007049 // cell cycle // inferred from electronic annotation ///	NM_018101 // GO:0000775 // chromosome, pericentric region // inferred from elect	NM_018101 // GO:0005515 // protein binding // inferred from physical interaction	---	0	0.926	-1.011	1
4	2739242	NOLA1	NM_018983	NM_018983 // GO:0006364 // rRNA processing // inferred from electronic annotatio	NM_018983 // GO:0005624 // membrane fraction // not recorded /// NM_018983 // GO	NM_018983 // GO:0005261 // cation channel activity // traceable author statement	---	0	0.972	-1.005	1
19	3284882	CUL2	NM_003591	NM_003591 // GO:0000082 // G1/S transition of mitotic cell cycle // traceable au	---	NM_003591 // GO:0005515 // protein binding // inferred from physical interaction	---	0	0.985	-1.002	1
11	3870570	LENG4	NM_024298	NM_024298 // GO:0008150 // biological_process // --- /// NM_024316 // GO:0008150	NM_024298 // GO:0005575 // cellular_component // --- /// NM_024316 // GO:0005575	NM_024298 // GO:0003674 // molecular_function // --- /// NM_024298 // GO:0004872	---	0	0.933	-1.005	1
16	3881651	HCK	NM_002110	NM_002110 // GO:0006468 // protein amino acid phosphorylation // traceable autho	NM_002110 // GO:0016020 // membrane // inferred from electronic annotation /// M	NM_002110 // GO:0000166 // nucleotide binding // inferred from electronic annota	---	0	0.984	-1.004	1
8	2363202	SLAMF7	NM_021181	NM_021181 // GO:0007155 // cell adhesion // non-traceable author statement /// N	NM_021181 // GO:0016020 // membrane // non-traceable author statement /// NM_021	NM_021181 // GO:0004872 // receptor activity // inferred from electronic annotat	---	0	0.927	-1.026	1
14	2500722	ZC3H6	NM_198581	---	---	NM_198581 // GO:0003676 // nucleic acid binding // inferred from electronic anno	---	0	0.965	1.005	1
28	2835440	TCOF1	NM_000356	NM_000356 // GO:0001501 // skeletal development // traceable author statement //	NM_000356 // GO:0005634 // nucleus // inferred from electronic annotation /// NM	NM_000356 // GO:0005215 // transporter activity // traceable author statement //	---	0	0.922	-1.007	1
6	2668021	CMTM6	NM_017801	NM_017801 // GO:0006935 // chemotaxis // inferred from electronic annotation	NM_017801 // GO:0005615 // extracellular space // inferred from electronic annot	NM_017801 // GO:0005125 // cytokine activity // inferred from electronic annotat	---	0	0.983	-1.002	1
37	3794458	ZNF236	NM_007345	NM_007345 // GO:0006350 // transcription // inferred from electronic annotation	NM_007345 // GO:0005622 // intracellular // inferred from electronic annotation	NM_007345 // GO:0003676 // nucleic acid binding // inferred from electronic anno	---	0	0.91	1.006	1
4	2518488	PPP1R1C	NM_001080545	NM_001080545 // GO:0007165 // signal transduction // inferred from electronic an	---	NM_001080545 // GO:0004864 // protein phosphatase inhibitor activity // inferred	---	0	0.971	-1.005	1
24	3414104	PRPF40B	NM_001031698	---	---	---	---	0	0.939	-1.008	1
15	2951916	STK38	NM_007271	NM_007271 // GO:0006464 // protein modification process // inferred from direct	NM_007271 // GO:0005634 // nucleus // inferred from direct assay /// Z35102 // G	NM_007271 // GO:0000166 // nucleotide binding // inferred from electronic annota	---	0	0.915	-1.01	1
32	3166880	NFX1	NM_002504	NM_002504 // GO:0000122 // negative regulation of transcription from RNA polymer	NM_002504 // GO:0005634 // nucleus // inferred from electronic annotation /// NM	NM_002504 // GO:0003676 // nucleic acid binding // inferred from electronic anno	---	0	0.905	1.009	1
16	2628785	MITF	NM_006722	NM_006722 // GO:0006355 // regulation of transcription, DNA-dependent // non-tra	NM_006722 // GO:0005634 // nucleus // non-traceable author statement /// NM_0002	NM_006722 // GO:0003677 // DNA binding // inferred from electronic annotation //	---	0	0.903	1.012	1
10	4027370	SLC10A3	NM_019848	NM_019848 // GO:0006810 // transport // inferred from electronic annotation ///	NM_019848 // GO:0016020 // membrane // inferred from electronic annotation /// N	NM_019848 // GO:0008508 // bile acid:sodium symporter activity // inferred from	---	0	0.942	1.004	1
25	3695541	FHOD1	NM_013241	NM_013241 // GO:0016043 // cellular component organization and biogenesis // inf	NM_013241 // GO:0005634 // nucleus // traceable author statement /// NM_013241 /	NM_013241 // GO:0003779 // actin binding // inferred from electronic annotation	---	0	0.941	-1.008	1
33	3378433	SPTBN2	NM_006946	NM_006946 // GO:0008219 // cell death // inferred from electronic annotation ///	NM_006946 // GO:0005856 // cytoskeleton // inferred from electronic annotation /	NM_006946 // GO:0003779 // actin binding // traceable author statement /// NM_00	---	0	0.958	1.004	1
15	3884612	C20orf198	NR_003239	---	---	---	---	0	0.916	-1.011	1
24	2867443	MCTP1	NM_024717	NM_024717 // GO:0019722 // calcium-mediated signaling // non-traceable author st	NM_024717 // GO:0005624 // membrane fraction // inferred from sequence or struct	NM_024717 // GO:0005509 // calcium ion binding // inferred from direct assay ///	---	0	0.906	1.022	1
8	3842301	ZNF581	NM_016535	NM_016535 // GO:0006350 // transcription // inferred from electronic annotation	NM_016535 // GO:0005622 // intracellular // inferred from electronic annotation	NM_016535 // GO:0003677 // DNA binding // inferred from electronic annotation //	---	0	0.926	1.008	1
5	3729002	C17orf71	NM_018149	---	---	---	---	0	0.934	1.009	1
11	2478928	MTA3	NM_020744	NM_020744 // GO:0006355 // regulation of transcription, DNA-dependent // inferre	NM_020744 // GO:0005634 // nucleus // inferred from electronic annotation /// NM	NM_020744 // GO:0003700 // transcription factor activity // inferred from electr	---	0	0.932	-1.009	1
16	2369796	TOR1AIP1	NM_015602	---	NM_015602 // GO:0005634 // nucleus // inferred from electronic annotation /// NM	---	---	0	0.952	-1.004	1
6	3752258	EVI2B	NM_006495	---	NM_006495 // GO:0005887 // integral to plasma membrane // traceable author state	---	---	0	0.941	1.017	1
4	3334290	NUDT22	CR615814	---	---	---	---	0	0.989	1.002	1
21	3362191	SCUBE2	NM_020974	---	---	NM_020974 // GO:0005509 // calcium ion binding // inferred from electronic annot	---	0	0.906	1.011	1
31	3583638	CYFIP1	NM_001033028	NM_001033028 // GO:0007275 // multicellular organismal development // inferred f	NM_001033028 // GO:0001726 // ruffle // inferred from sequence or structural sim	NM_001033028 // GO:0005515 // protein binding // inferred from physical interact	---	0	0.983	-1.002	1
8	3900833	FOXA2	NM_153675	NM_153675 // GO:0006350 // transcription // inferred from electronic annotation	NM_153675 // GO:0005634 // nucleus // inferred from electronic annotation /// NM	NM_153675 // GO:0003700 // transcription factor activity // non-traceable author	---	0	0.924	-1.008	1
12	2676726	DCP1A	NM_018403	NM_018403 // GO:0000184 // mRNA catabolic process, nonsense-mediated decay // in	NM_018403 // GO:0005634 // nucleus // inferred from electronic annotation /// AK	NM_018403 // GO:0005515 // protein binding // inferred from physical interaction	---	0	0.951	1.005	1
17	3825446	DDX49	NM_019070	---	---	NM_019070 // GO:0000166 // nucleotide binding // inferred from electronic annota	---	0	0.946	1.005	1
18	3023565	NRF1	NM_001040110	NM_001040110 // GO:0006091 // generation of precursor metabolites and energy //	NM_001040110 // GO:0005634 // nucleus // inferred from electronic annotation ///	NM_001040110 // GO:0003677 // DNA binding // inferred from electronic annotation	---	0	0.947	-1.004	1
17	2857301	FLJ90709	NM_173514	---	---	---	---	0	0.967	1.006	1
23	2336099	OSBPL9	NM_148906	NM_148906 // GO:0006869 // lipid transport // inferred from electronic annotatio	---	---	---	0	0.951	-1.005	1
14	3447348	SOX5	NM_006940	NM_006940 // GO:0006350 // transcription // inferred from electronic annotation	NM_006940 // GO:0005634 // nucleus // inferred from electronic annotation /// NM	NM_006940 // GO:0003700 // transcription factor activity // traceable author sta	---	0	0.984	-1.002	1
11	2726483	OCIAD1	NM_001079840	---	---	---	---	0	0.961	1.005	1
23	3372459	AGBL2	NM_024783	NM_024783 // GO:0006508 // proteolysis // inferred from electronic annotation //	NM_015308 // GO:0015629 // actin cytoskeleton // inferred from electronic annota	NM_024783 // GO:0004180 // carboxypeptidase activity // inferred from electronic	---	0	0.982	-1.002	1
12	2392584	TNFRSF14	NM_003820	NM_003820 // GO:0006915 // apoptosis // inferred from electronic annotation ///	NM_003820 // GO:0005887 // integral to plasma membrane // --- /// NM_003820 // G	NM_003820 // GO:0004872 // receptor activity // inferred from electronic annotat	---	0	0.951	-1.004	1
6	2463173	GREM2	NM_022469	---	NM_022469 // GO:0005615 // extracellular space // inferred from electronic annot	NM_022469 // GO:0005125 // cytokine activity // inferred from electronic annotat	---	0	0.974	1.004	1
16	3031754	ABCB8	NM_007188	NM_007188 // GO:0006810 // transport // inferred from electronic annotation ///	NM_007188 // GO:0005624 // membrane fraction // traceable author statement /// N	NM_007188 // GO:0000166 // nucleotide binding // inferred from electronic annota	---	0	0.967	-1.004	1
39	2376168	NFASC	NM_015090	NM_015090 // GO:0007155 // cell adhesion // inferred from electronic annotation	NM_015090 // GO:0016020 // membrane // inferred from electronic annotation /// N	NM_015090 // GO:0005515 // protein binding // inferred from electronic annotatio	---	0	0.965	-1.004	1
14	3732793	ARSG	NM_014960	NM_014960 // GO:0008152 // metabolic process // inferred from electronic annotat	NM_014960 // GO:0005783 // endoplasmic reticulum // inferred from direct assay /	NM_014960 // GO:0004065 // arylsulfatase activity // inferred from direct assay	---	0	0.947	-1.007	1
24	3189864	LRSAM1	NM_138361	NM_138361 // GO:0006512 // ubiquitin cycle // inferred from electronic annotatio	NM_138361 // GO:0005576 // extracellular region // inferred from electronic anno	NM_138361 // GO:0005179 // hormone activity // inferred from electronic annotati	---	0	0.962	1.004	1
27	3224366	RC3H2	NM_018835	NM_018835 // GO:0008150 // biological_process // --- /// BC044642 // GO:0008150	NM_018835 // GO:0005624 // membrane fraction // inferred from direct assay /// N	NM_018835 // GO:0003677 // DNA binding // inferred from direct assay /// NM_0188	---	0	0.903	1.011	1
18	3431318	TCHP	NM_032300	---	NM_032300 // GO:0045095 // keratin filament // inferred from direct assay /// NM	NM_032300 // GO:0005515 // protein binding // inferred from physical interaction	---	0	0.959	-1.004	1
20	3999568	ARHGAP6	NM_013422	NM_013422 // GO:0007165 // signal transduction // inferred from electronic annot	NM_013422 // GO:0005622 // intracellular // inferred from electronic annotation	NM_013422 // GO:0005070 // SH3/SH2 adaptor activity // traceable author statemen	---	0	0.943	-1.009	1
29	3501661	ARHGEF7	NM_003899	NM_003899 // GO:0007165 // signal transduction // traceable author statement ///	NM_003899 // GO:0005622 // intracellular // inferred from electronic annotation	NM_003899 // GO:0005085 // guanyl-nucleotide exchange factor activity // inferre	---	0	0.929	-1.006	1
3	2856995	ESM1	NM_007036	NM_007036 // GO:0001558 // regulation of cell growth // inferred from electronic	NM_007036 // GO:0005576 // extracellular region // inferred from electronic anno	NM_007036 // GO:0005515 // protein binding // non-traceable author statement ///	---	0	0.909	-1.017	1
20	3397877	RICS	NM_014715	NM_014715 // GO:0007165 // signal transduction // inferred from electronic annot	NM_014715 // GO:0005622 // intracellular // inferred from electronic annotation	NM_014715 // GO:0005515 // protein binding // inferred from physical interaction	---	0	0.926	-1.012	1
17	3733938	COG1	NM_018714	NM_018714 // GO:0006891 // intra-Golgi vesicle-mediated transport // non-traceab	NM_018714 // GO:0016020 // membrane // inferred from electronic annotation /// N	NM_018714 // GO:0005515 // protein binding // inferred from physical interaction	---	0	0.961	-1.005	1
12	2363579	TOMM40L	NM_032174	NM_032174 // GO:0006820 // anion transport // inferred from electronic annotatio	NM_032174 // GO:0005634 // nucleus // inferred from electronic annotation /// NM	NM_032174 // GO:0003677 // DNA binding // inferred from electronic annotation //	---	0	0.926	-1.006	1
13	2365872	RCSD1	NM_052862	---	---	NM_052862 // GO:0016301 // kinase activity // inferred from electronic annotatio	---	0	0.935	-1.01	1
9	3250146	SRGN	NM_002727	NM_004896 // GO:0007034 // vacuolar transport // inferred from electronic annota	NM_004896 // GO:0005768 // endosome // inferred from electronic annotation /// N	NM_004896 // GO:0005515 // protein binding // inferred from physical interaction	---	0	0.939	-1.023	1
9	3454092	KIAA1602	AB046822	---	---	---	---	0	0.979	-1.003	1
6	3579458	DEGS2	NM_206918	NM_206918 // GO:0006629 // lipid metabolic process // inferred from electronic a	NM_206918 // GO:0016020 // membrane // inferred from electronic annotation	NM_206918 // GO:0016491 // oxidoreductase activity // inferred from electronic a	---	0	0.951	1.01	1
27	3303478	SEC31B	NM_015490	---	---	---	---	0	0.964	1.003	1
14	3634656	CHRNA3	NM_000743	NM_000743 // GO:0006811 // ion transport // inferred from electronic annotation	NM_000743 // GO:0005892 // nicotinic acetylcholine-gated receptor-channel comple	NM_000743 // GO:0004889 // nicotinic acetylcholine-activated cation-selective ch	---	0	0.901	1.009	1
5	3016768	TMEM142B	NM_032831	---	NM_032831 // GO:0016020 // membrane // inferred from electronic annotation /// N	---	---	0	0.987	-1.003	1
8	2907018	TBN	NM_138572	NM_138572 // GO:0051457 // maintenance of protein localization in nucleus // inf	NM_138572 // GO:0005634 // nucleus // inferred from direct assay /// NM_138572 /	NM_138572 // GO:0005515 // protein binding // inferred from physical interaction	---	0	0.933	1.008	1
16	3458614	DCTN2	NM_006400	NM_006400 // GO:0007017 // microtubule-based process // inferred from electronic	NM_006400 // GO:0000776 // kinetochore // traceable author statement /// NM_0064	NM_006400 // GO:0003774 // motor activity // inferred from electronic annotation	---	0	0.977	1.003	1
20	3418436	OS9	NM_001017958	---	NM_001017958 // GO:0005625 // soluble fraction // traceable author statement ///	NM_001017958 // GO:0005515 // protein binding // inferred from physical interact	---	0	0.902	-1.048	1
15	2899110	HFE	NM_000410	NM_000410 // GO:0002474 // antigen processing and presentation of peptide antige	NM_000410 // GO:0005737 // cytoplasm // traceable author statement /// NM_000410	NM_000410 // GO:0005506 // iron ion binding // inferred from electronic annotati	---	0	0.902	1.065	1
20	3774029	NPLOC4	NM_017921	NM_017921 // GO:0006457 // protein folding // inferred from electronic annotatio	NM_017921 // GO:0005622 // intracellular // inferred from electronic annotation	NM_017921 // GO:0005515 // protein binding // inferred from physical interaction	---	0	0.92	-1.008	1
13	3771068	TRIM47	NM_033452	---	NM_033452 // GO:0005622 // intracellular // inferred from electronic annotation	NM_033452 // GO:0005515 // protein binding // inferred from electronic annotatio	---	0	0.91	1.036	1
14	3863606	LIPE	NM_005357	NM_005357 // GO:0006091 // generation of precursor metabolites and energy // not	---	NM_005357 // GO:0005515 // protein binding // inferred from physical interaction	---	0	0.928	1.033	1
15	2392267	MORN1	NM_024848	---	---	---	---	0	0.925	-1.01	1
6	3442322	CDCA3	NM_031299	NM_031299 // GO:0008150 // biological_process // --- /// NM_031299 // GO:0051301	NM_031299 // GO:0005575 // cellular_component // --- /// CR621398 // GO:0005575	NM_031299 // GO:0003674 // molecular_function // --- /// CR621398 // GO:0003674	---	0	0.902	1.156	1
6	3099566	FAM110B	NM_147189	---	---	---	---	0	0.945	-1.012	1
9	3142967	CA1	NM_001738	NM_001738 // GO:0006730 // one-carbon compound metabolic process // inferred fro	NM_001738 // GO:0005737 // cytoplasm // not recorded /// BC027890 // GO:0005737	NM_001738 // GO:0004089 // carbonate dehydratase activity // traceable author st	---	0	0.902	-1.981	1
14	2675208	TUSC4	NM_006545	NM_006545 // GO:0007049 // cell cycle // inferred from electronic annotation ///	NM_007182 // GO:0005634 // nucleus // inferred from expression pattern /// NM_00	NM_006545 // GO:0005515 // protein binding // inferred from physical interaction	---	0	0.909	1.045	1
4	2362723	FCRL6	NM_001004310	---	NM_001004310 // GO:0016020 // membrane // inferred from electronic annotation //	---	---	0	0.901	1.031	1
20	3499632	ERCC5	NM_000123	NM_000123 // GO:0006281 // DNA repair // inferred from electronic annotation ///	NM_000123 // GO:0005634 // nucleus // inferred from electronic annotation	NM_000123 // GO:0003677 // DNA binding // inferred from electronic annotation //	---	0	0.912	-1.071	1
13	2333635	DPH2	NM_001384	NM_001005417 // GO:0005975 // carbohydrate metabolic process // inferred from el	NM_001005417 // GO:0016020 // membrane // inferred from electronic annotation //	NM_001005417 // GO:0003831 // beta-N-acetylglucosaminylglycopeptide beta-1,4-gal	---	0	0.904	1.215	1
17	2960010	LMBRD1	NM_018368	---	NM_018368 // GO:0016020 // membrane // inferred from electronic annotation /// N	---	---	0	0.906	-1.229	1
9	3845296	RKHD1	NM_203304	---	NM_203304 // GO:0005634 // nucleus // inferred from electronic annotation /// AB	NM_203304 // GO:0003723 // RNA binding // inferred from electronic annotation //	---	0	0.951	-1.01	1
2	3063245	PDAP1	NM_014891	NM_014891 // GO:0007165 // signal transduction // traceable author statement ///	---	---	---	0	0.92	-1.011	1
16	3529908	NFATC4	NM_004554	NM_004554 // GO:0006355 // regulation of transcription, DNA-dependent // inferre	NM_004554 // GO:0005634 // nucleus // inferred from electronic annotation /// BC	NM_004554 // GO:0003700 // transcription factor activity // inferred from electr	---	0	0.906	1.205	1
12	3725572	B4GALNT2	NM_153446	NM_153446 // GO:0019276 // UDP-N-acetylgalactosamine metabolic process // inferr	NM_153446 // GO:0016020 // membrane // inferred from electronic annotation /// N	NM_153446 // GO:0008376 // acetylgalactosaminyltransferase activity // inferred	---	0	0.908	-1.258	1
10	2351393	RBM15	NM_022768	NM_022768 // GO:0045449 // regulation of transcription // inferred from electron	NM_022768 // GO:0005634 // nucleus // inferred from electronic annotation /// AB	NM_022768 // GO:0000166 // nucleotide binding // inferred from electronic annota	---	0	0.903	1.182	1
15	3277468	USP6NL	NM_001080491	NM_001080491 // GO:0008150 // biological_process // --- /// NM_001080491 // GO:0	NM_001080491 // GO:0005575 // cellular_component // --- /// NM_001080491 // GO:0	NM_001080491 // GO:0003674 // molecular_function // --- /// NM_001080491 // GO:0	---	0	0.924	1.01	1
20	2527814	PNKD	NM_022572	NM_007127 // GO:0006461 // protein complex assembly // traceable author statemen	NM_022572 // GO:0005635 // nuclear envelope // inferred from direct assay /// NM	NM_022572 // GO:0016787 // hydrolase activity // inferred from electronic annota	---	0	0.993	1.002	1
27	3759356	EFTUD2	NM_004247	NM_004247 // GO:0006397 // mRNA processing // traceable author statement /// NM_	NM_004247 // GO:0005634 // nucleus // inferred from electronic annotation /// NM	NM_004247 // GO:0000166 // nucleotide binding // inferred from electronic annota	---	0	0.904	1.462	1
6	2551786	MCFD2	NM_139279	NM_139279 // GO:0006888 // ER to Golgi vesicle-mediated transport // inferred fr	NM_139279 // GO:0005783 // endoplasmic reticulum // inferred from electronic ann	NM_139279 // GO:0005509 // calcium ion binding // inferred from electronic annot	---	0	0.904	1.178	1
25	3745088	MYH13	NM_003802	NM_003802 // GO:0006941 // striated muscle contraction // inferred from electron	NM_003802 // GO:0005863 // striated muscle thick filament // inferred from elect	NM_003802 // GO:0000146 // microfilament motor activity // traceable author stat	---	0	0.905	-1.239	1
8	3798778	FAM38B	NM_022068	---	NM_022068 // GO:0016020 // membrane // inferred from electronic annotation /// N	---	---	0	0.947	1.009	1
39	3847112	PTPRS	NM_002850	NM_002850 // GO:0006470 // protein amino acid dephosphorylation // inferred from	NM_002850 // GO:0005887 // integral to plasma membrane // inferred from sequence	NM_002850 // GO:0004725 // protein tyrosine phosphatase activity // inferred fro	---	0	0.911	1.257	1
11	3910360	BCAS1	NM_003657	---	---	NM_003657 // GO:0005515 // protein binding // inferred from physical interaction	---	0	0.911	-1.854	1
20	3846076	TLE2	NM_003260	NM_003260 // GO:0006355 // regulation of transcription, DNA-dependent // inferre	NM_003260 // GO:0005634 // nucleus // traceable author statement /// AK123183 //	NM_003260 // GO:0005515 // protein binding // inferred from physical interaction	---	0	0.92	1.077	1
14	3995392	ZNF185	BX537525	---	---	BX537525 // GO:0008270 // zinc ion binding // inferred from electronic annotatio	---	0	0.929	1.155	1
5	3673583	IL17C	NM_013278	NM_013278 // GO:0006954 // inflammatory response // traceable author statement /	NM_013278 // GO:0005576 // extracellular region // inferred from electronic anno	NM_013278 // GO:0005125 // cytokine activity // traceable author statement	---	0	0.902	-1.073	1
10	3212976	ZCCHC6	NM_024617	---	NM_024617 // GO:0005622 // intracellular // inferred from electronic annotation	NM_024617 // GO:0003676 // nucleic acid binding // inferred from electronic anno	---	0	0.913	-1.319	1
17	3764199	MKS1	NM_017777	---	---	---	---	0	0.912	1.221	1
11	2620641	LIMD1	NM_014240	NM_014240 // GO:0006355 // regulation of transcription, DNA-dependent // traceab	---	NM_014240 // GO:0005515 // protein binding // traceable author statement /// NM_	---	0	0.911	1.244	1
21	3687277	SEZ6L2	NM_012410	---	NM_012410 // GO:0016021 // integral to membrane // inferred from electronic anno	NM_012410 // GO:0004872 // receptor activity // inferred from electronic annotat	---	0	0.916	1.154	1
2	3720675	CSF3	NM_172220	NM_172220 // GO:0006955 // immune response // inferred from electronic annotatio	NM_172220 // GO:0005576 // extracellular region // inferred from electronic anno	NM_172220 // GO:0005125 // cytokine activity // inferred from electronic annotat	---	0	0.918	-1.052	1
11	3340665	DGAT2	NM_032564	NM_032564 // GO:0006071 // glycerol metabolic process // inferred from electroni	NM_032564 // GO:0005624 // membrane fraction // inferred from direct assay /// N	NM_032564 // GO:0004144 // diacylglycerol O-acyltransferase activity // inferred	---	0	0.915	1.196	1
14	2938636	GMDS	NM_001500	NM_001500 // GO:0005975 // carbohydrate metabolic process // traceable author st	NM_001500 // GO:0005622 // intracellular // inferred from electronic annotation	NM_001500 // GO:0008446 // GDP-mannose 4,6-dehydratase activity // traceable aut	---	0	0.915	1.26	1
21	3015241	AP4M1	NM_004722	NM_004722 // GO:0006810 // transport // inferred from electronic annotation ///	NM_004722 // GO:0000138 // Golgi trans cisterna // traceable author statement //	NM_004722 // GO:0005215 // transporter activity // traceable author statement //	---	0	0.939	-1.012	1
22	2413203	LRP8	NM_001018054	NM_001018054 // GO:0006508 // proteolysis // non-traceable author statement ///	NM_001018054 // GO:0005886 // plasma membrane // inferred from sequence or struc	NM_001018054 // GO:0004872 // receptor activity // inferred from electronic anno	---	0	0.917	1.33	1
16	3722152	PSME3	NM_176863	---	NM_176863 // GO:0000502 // proteasome complex (sensu Eukaryota) // traceable aut	NM_176863 // GO:0008538 // proteasome activator activity // inferred from electr	---	0	0.914	1.102	1
14	3861978	PAF1	NM_019088	---	---	---	---	0	0.934	-1.024	1
11	3011977	GTPBP10	NM_033107	---	NM_033107 // GO:0005622 // intracellular // inferred from electronic annotation	NM_033107 // GO:0005525 // GTP binding // inferred from electronic annotation //	---	0	0.905	1.132	1
19	3262715	SORCS3	NM_014978	NM_014978 // GO:0007218 // neuropeptide signaling pathway // non-traceable autho	NM_014978 // GO:0016020 // membrane // non-traceable author statement /// NM_014	NM_014978 // GO:0008188 // neuropeptide receptor activity // non-traceable autho	---	0	0.912	-1.157	1
20	2711644	ATP13A3	BX641098	BX641098 // GO:0006810 // transport // inferred from electronic annotation /// B	BX641098 // GO:0016020 // membrane // inferred from electronic annotation /// BX	BX641098 // GO:0000166 // nucleotide binding // inferred from electronic annotat	---	0	0.915	1.163	1
34	2405992	ZMYM6	NM_007167	NM_007167 // GO:0007275 // multicellular organismal development // traceable aut	NM_007167 // GO:0005634 // nucleus // inferred from electronic annotation /// NM	NM_007167 // GO:0003677 // DNA binding // traceable author statement /// NM_0071	---	0	0.921	1.126	1
8	3209497	FAM108B1	NM_001025780	---	---	NM_001025780 // GO:0016787 // hydrolase activity // inferred from electronic ann	---	0	0.924	-1.406	1
22	2779897	MANBA	NM_005908	NM_005908 // GO:0005975 // carbohydrate metabolic process // inferred from elect	NM_005908 // GO:0005764 // lysosome // inferred from electronic annotation	NM_005908 // GO:0004553 // hydrolase activity, hydrolyzing O-glycosyl compounds	---	0	0.922	1.307	1
12	3089853	CHMP7	NM_152272	NM_152272 // GO:0015031 // protein transport // inferred from electronic annotat	---	---	---	0	0.924	1.032	1
13	3957816	PATZ1	NM_014323	NM_014323 // GO:0006350 // transcription // inferred from electronic annotation	NM_014323 // GO:0005622 // intracellular // inferred from electronic annotation	NM_014323 // GO:0003677 // DNA binding // non-traceable author statement /// NM_	---	0	0.926	1.355	1
10	3217361	ANKS6	NM_173551	---	---	---	---	0	0.93	1.194	1
10	3154398	ST3GAL1	NM_173344	NM_173344 // GO:0006486 // protein amino acid glycosylation // inferred from ele	NM_173344 // GO:0016020 // membrane // inferred from electronic annotation /// N	NM_173344 // GO:0003836 // beta-galactoside alpha-2,3-sialyltransferase activity	---	0	0.956	1.03	1
21	3471819	C12orf30	NM_024953	---	---	NM_024953 // GO:0005515 // protein binding // inferred from physical interaction	---	0	0.928	1.429	1
14	2628081	SLC25A26	BC003399	BC003399 // GO:0006810 // transport // inferred from electronic annotation /// C	BC003399 // GO:0005743 // mitochondrial inner membrane // inferred from electron	BC003399 // GO:0005488 // binding // inferred from electronic annotation /// CR6	---	0	0.928	1.246	1
11	2706791	ZMAT3	NM_152240	---	NM_152240 // GO:0005622 // intracellular // inferred from electronic annotation	NM_152240 // GO:0003676 // nucleic acid binding // inferred from electronic anno	---	0	0.932	1.18	1
27	2984275	PDE10A	NM_006661	NM_006661 // GO:0007165 // signal transduction // inferred from electronic annot	---	NM_006661 // GO:0000166 // nucleotide binding // inferred from electronic annota	---	0	0.933	1.083	1
22	2572601	CCDC93	NM_019044	---	---	---	---	0	0.934	-1.167	1
30	3192171	POMT1	NM_007171	NM_007171 // GO:0005975 // carbohydrate metabolic process // traceable author st	NM_007171 // GO:0005783 // endoplasmic reticulum // traceable author statement /	NM_007171 // GO:0000030 // mannosyltransferase activity // inferred from electro	---	0	0.943	-1.005	1
8	3414739	METTL7A	NM_014033	NM_014033 // GO:0008152 // metabolic process // inferred from electronic annotat	---	NM_014033 // GO:0008168 // methyltransferase activity // inferred from electroni	---	0	0.941	-1.092	1
21	2363084	NCSTN	NM_015331	NM_015331 // GO:0006509 // membrane protein ectodomain proteolysis // inferred f	NM_015331 // GO:0005783 // endoplasmic reticulum // inferred from direct assay /	NM_015331 // GO:0005515 // protein binding // inferred from physical interaction	---	0	0.933	-1.086	1
20	3140037	EYA1	NM_172059	NM_172059 // GO:0006350 // transcription // inferred from electronic annotation	NM_172059 // GO:0005634 // nucleus // inferred from electronic annotation /// NM	NM_172059 // GO:0000287 // magnesium ion binding // inferred from electronic ann	---	0	0.915	-1.182	1
7	3837664	LOC374920	NM_199341	---	---	---	---	0	0.948	1.005	1
24	3523318	NALCN	NM_052867	NM_052867 // GO:0006811 // ion transport // inferred from electronic annotation	NM_052867 // GO:0016020 // membrane // inferred from electronic annotation /// N	NM_052867 // GO:0005216 // ion channel activity // inferred from electronic anno	---	0	0.926	-1.05	1
3	2946219	HIST1H2AB	NM_003513	NM_003513 // GO:0006334 // nucleosome assembly // non-traceable author statement	NM_003513 // GO:0000786 // nucleosome // non-traceable author statement /// NM_0	NM_003513 // GO:0003677 // DNA binding // non-traceable author statement	---	0	0.938	1.551	1
14	2668035	DYNC1LI1	NM_016141	---	NM_016141 // GO:0005874 // microtubule // inferred from electronic annotation //	NM_016141 // GO:0000166 // nucleotide binding // inferred from electronic annota	---	0	0.93	1.007	1
17	3463821	PPFIA2	NM_003625	NM_003625 // GO:0007160 // cell-matrix adhesion // traceable author statement //	NM_003625 // GO:0005737 // cytoplasm // traceable author statement /// NM_003625	NM_003625 // GO:0005515 // protein binding // inferred from physical interaction	---	0	0.923	-1.096	1
10	3331355	SERPING1	NM_000062	NM_000062 // GO:0006958 // complement activation, classical pathway // inferred	NM_000062 // GO:0005576 // extracellular region // non-traceable author statemen	NM_000062 // GO:0004867 // serine-type endopeptidase inhibitor activity // infer	---	0	0.938	1.851	1
10	3893760	TPD52L2	NM_199360	---	---	NM_199360 // GO:0005515 // protein binding // inferred from physical interaction	---	0	0.938	1.174	1
7	4037583		---	---	---	---	---	0	0.937	-1.065	1
32	2827525	SLC12A2	NM_001046	NM_001046 // GO:0006811 // ion transport // inferred from electronic annotation	NM_001046 // GO:0005624 // membrane fraction // traceable author statement /// N	NM_001046 // GO:0005215 // transporter activity // inferred from electronic anno	---	0	0.937	1.913	1
12	3868841	KLK11	NM_144947	NM_144947 // GO:0006508 // proteolysis // inferred from electronic annotation //	NM_144947 // GO:0005576 // extracellular region // inferred from electronic anno	NM_144947 // GO:0004252 // serine-type endopeptidase activity // inferred from e	---	0	0.938	-1.039	1
2	3923850	KRTAP10-7	AJ566385	---	AJ566385 // GO:0045095 // keratin filament // inferred from electronic annotatio	---	---	0	0.937	-1.314	1
5	2489372	LOC151534	AK125271	---	---	---	---	0	0.938	-1.196	1
11	3063536	TRIM4	NM_033091	NM_181538 // GO:0007154 // cell communication // inferred from electronic annota	NM_033091 // GO:0005622 // intracellular // inferred from electronic annotation	NM_033091 // GO:0005515 // protein binding // inferred from electronic annotatio	---	0	0.971	-1.004	1
6	2877939	DNAJC18	NM_152686	NM_152686 // GO:0006457 // protein folding // inferred from electronic annotatio	NM_152686 // GO:0016020 // membrane // inferred from electronic annotation /// N	NM_152686 // GO:0031072 // heat shock protein binding // inferred from electroni	---	0	0.952	-1.006	1
10	3987492	CXorf45	NM_001039210	---	---	XM_001127010 // GO:0003676 // nucleic acid binding // inferred from electronic a	---	0	0.937	1.259	1
8	2720145	LAP3	NM_015907	NM_015907 // GO:0006508 // proteolysis // non-traceable author statement /// NM_	NM_015907 // GO:0005622 // intracellular // inferred from electronic annotation	NM_015907 // GO:0000287 // magnesium ion binding // non-traceable author stateme	---	0	0.941	-1.109	1
8	3216476	ZNF510	NM_014930	NM_014930 // GO:0006350 // transcription // inferred from electronic annotation	NM_014930 // GO:0005622 // intracellular // inferred from electronic annotation	NM_014930 // GO:0003677 // DNA binding // inferred from electronic annotation //	---	0	0.936	1.073	1
18	3352002	MIZF	NM_198971	NM_198971 // GO:0006350 // transcription // inferred from electronic annotation	NM_198971 // GO:0005622 // intracellular // inferred from electronic annotation	NM_198971 // GO:0003677 // DNA binding // inferred from electronic annotation //	---	0	0.934	-1.093	1
14	2385343	DISC1	NM_018662	NM_018662 // GO:0008150 // biological_process // --- /// NM_001012959 // GO:0008	NM_018662 // GO:0005575 // cellular_component // --- /// NM_018662 // GO:0005856	NM_018662 // GO:0005515 // protein binding // inferred from physical interaction	---	0	0.945	1.008	1
18	3309755	C10orf119	BC004183	---	---	---	---	0	0.944	1.204	1
10	2770242	PPAT	NM_002703	NM_002703 // GO:0006164 // purine nucleotide biosynthetic process // traceable a	---	NM_002703 // GO:0000287 // magnesium ion binding // inferred from electronic ann	---	0	0.944	1.542	1
5	3378281	MRPL11	NM_170739	NM_170739 // GO:0006412 // translation // inferred from electronic annotation //	NM_170739 // GO:0005622 // intracellular // inferred from electronic annotation	NM_170739 // GO:0003735 // structural constituent of ribosome // inferred from e	---	0	0.948	1.192	1
18	2669955	AXUD1	NM_033027	NM_033027 // GO:0006915 // apoptosis // non-traceable author statement	NM_033027 // GO:0005575 // cellular_component // --- /// NM_033027 // GO:0005634	NM_033027 // GO:0003674 // molecular_function // ---	---	0	0.945	-1.291	1
24	2421000	COL24A1	NM_152890	NM_152890 // GO:0006817 // phosphate transport // inferred from electronic annot	NM_152890 // GO:0005581 // collagen // inferred from electronic annotation /// N	NM_152890 // GO:0005198 // structural molecule activity // inferred from electro	---	0	0.978	1.003	1
19	3628498	CA12	NM_001218	NM_001218 // GO:0006730 // one-carbon compound metabolic process // inferred fro	NM_001218 // GO:0016020 // membrane // inferred from electronic annotation /// N	NM_001218 // GO:0004089 // carbonate dehydratase activity // traceable author st	---	0	0.951	-1.34	1
24	3452323	SLC38A2	NM_018976	---	---	---	---	0	0.948	1.232	1
5	3815710	EFNA2	NM_001405	NM_001405 // GO:0007267 // cell-cell signaling // traceable author statement	NM_001405 // GO:0016020 // membrane // inferred from electronic annotation	NM_001405 // GO:0005515 // protein binding // inferred from electronic annotatio	---	0	0.949	-1.423	1
6	3213120	GAS1	NM_002048	NM_002048 // GO:0007049 // cell cycle // inferred from electronic annotation ///	NM_002048 // GO:0016020 // membrane // inferred from electronic annotation /// N	NM_002048 // GO:0003674 // molecular_function // --- /// NM_002048 // GO:0004872	---	0	0.968	1.03	1
3	2947877	UBD	NM_006398	NM_006398 // GO:0006464 // protein modification process // non-traceable author	---	---	---	0	0.983	-1.006	1
21	3832992	PLEKHG2	NM_022835	NM_022835 // GO:0035023 // regulation of Rho protein signal transduction // infe	NM_022835 // GO:0005622 // intracellular // inferred from electronic annotation	NM_022835 // GO:0005085 // guanyl-nucleotide exchange factor activity // inferre	---	0	0.953	1.159	1
15	2878987	PCDH12	NM_016580	NM_016580 // GO:0007155 // cell adhesion // inferred from electronic annotation	NM_016580 // GO:0005856 // cytoskeleton // inferred from electronic annotation /	NM_016580 // GO:0005509 // calcium ion binding // inferred from electronic annot	---	0	0.994	-1.001	1
12	2474223	EMILIN1	NM_007046	NM_007046 // GO:0006817 // phosphate transport // inferred from electronic annot	NM_007046 // GO:0005578 // proteinaceous extracellular matrix // inferred from e	NM_007046 // GO:0030023 // extracellular matrix constituent conferring elasticit	---	0	0.954	1.169	1
12	2494537	ARID5A	NM_212481	NM_212481 // GO:0045892 // negative regulation of transcription, DNA-dependent /	NM_212481 // GO:0005622 // intracellular // inferred from electronic annotation	NM_212481 // GO:0003677 // DNA binding // inferred from electronic annotation //	---	0	0.948	-1.02	1
8	2915133	TPBG	NM_006670	NM_006670 // GO:0006928 // cell motility // not recorded /// NM_006670 // GO:000	NM_006670 // GO:0005887 // integral to plasma membrane // traceable author state	NM_006670 // GO:0005515 // protein binding // inferred from electronic annotatio	---	0	0.97	-1.003	1
16	2337407	PCSK9	NM_174936	NM_174936 // GO:0006508 // proteolysis // inferred from electronic annotation //	NM_174936 // GO:0005576 // extracellular region // inferred from electronic anno	NM_174936 // GO:0004289 // subtilase activity // non-traceable author statement	---	0	0.926	-1.01	1
14	3868064	FUZ	NM_025129	---	---	---	---	0	0.958	1.042	1
35	3795045	ATP9B	NM_198531	NM_198531 // GO:0006810 // transport // inferred from electronic annotation ///	NM_198531 // GO:0016020 // membrane // inferred from electronic annotation /// N	NM_198531 // GO:0000166 // nucleotide binding // inferred from electronic annota	---	0	0.953	1.139	1
16	3716151	ANKRD13B	NM_152345	---	---	---	---	0	0.958	1.048	1
21	3381377	FCHSD2	NM_014824	---	---	NM_014824 // GO:0005515 // protein binding // inferred from physical interaction	---	0	0.952	1.26	1
5	2867295	FLJ12078	AK022140	---	---	---	---	0	0.954	-1.085	1
7	3202316	MOBKL2B	NM_024761	---	---	NM_024761 // GO:0005515 // protein binding // inferred from physical interaction	---	0	0.955	-1.299	1
10	3642837	DECR2	NM_020664	NM_020664 // GO:0008152 // metabolic process // inferred from electronic annotat	NM_020664 // GO:0005777 // peroxisome // inferred from electronic annotation ///	NM_020664 // GO:0008670 // 2,4-dienoyl-CoA reductase (NADPH) activity // inferre	---	0	0.949	-1.032	1
8	3823957		---	---	---	---	---	0	0.985	-1.004	1
16	2404209	SDC3	NM_014654	---	NM_014654 // GO:0016020 // membrane // inferred from electronic annotation /// N	NM_014654 // GO:0008092 // cytoskeletal protein binding // inferred from electro	---	0	0.958	1.318	1
32	2546409	ALK	NM_004304	NM_004304 // GO:0006468 // protein amino acid phosphorylation // inferred from e	NM_004304 // GO:0005887 // integral to plasma membrane // traceable author state	NM_004304 // GO:0000166 // nucleotide binding // inferred from electronic annota	---	0	0.95	-1.18	1
7	3101851	C8orf45	BC034576	---	---	---	---	0	0.959	-1.311	1
14	3850457	AP1M2	NM_005498	NM_005498 // GO:0006605 // protein targeting // traceable author statement /// N	NM_005498 // GO:0005905 // coated pit // inferred from electronic annotation ///	NM_005498 // GO:0005515 // protein binding // inferred from physical interaction	---	0	0.962	1.07	1
11	3518940	POU4F1	NM_006237	NM_006237 // GO:0001967 // suckling behavior // inferred from electronic annotat	NM_006237 // GO:0005634 // nucleus // inferred from electronic annotation /// X6	NM_006237 // GO:0003700 // transcription factor activity // traceable author sta	---	0	0.958	-1.222	1
15	2485636	SLC1A4	NM_003038	NM_003038 // GO:0006810 // transport // inferred from electronic annotation ///	NM_003038 // GO:0005624 // membrane fraction // traceable author statement /// N	NM_003038 // GO:0015175 // neutral amino acid transporter activity // traceable	---	0	0.959	1.622	1
5	3912137	PPP1R3D	NM_006242	NM_006242 // GO:0005975 // carbohydrate metabolic process // inferred from elect	---	NM_006242 // GO:0000163 // protein phosphatase type 1 activity // traceable auth	---	0	0.964	1.029	1
10	3815936	REEP6	NM_138393	---	NM_138393 // GO:0016020 // membrane // inferred from electronic annotation /// N	NM_138393 // GO:0005515 // protein binding // inferred from electronic annotatio	---	0	0.976	1.028	1
3	3554104	KIF26A	uc001yos.1	XM_050278 // GO:0007018 // microtubule-based movement // inferred from electroni	XM_050278 // GO:0005874 // microtubule // inferred from electronic annotation //	XM_050278 // GO:0000166 // nucleotide binding // inferred from electronic annota	---	0	0.961	-1.447	1
22	3697015	AARS	NM_001605	NM_001605 // GO:0006412 // translation // inferred from electronic annotation //	NM_001605 // GO:0005625 // soluble fraction // traceable author statement /// NM	NM_001605 // GO:0000049 // tRNA binding // traceable author statement /// NM_001	---	0	0.96	1.843	1
21	3331433	ZDHHC5	NM_015457	---	NM_015457 // GO:0016020 // membrane // inferred from electronic annotation /// N	NM_015457 // GO:0008270 // zinc ion binding // inferred from electronic annotati	---	0	0.92	1.028	1
11	3621728	FRMD5	NM_032892	---	NM_032892 // GO:0005737 // cytoplasm // inferred from electronic annotation ///	NM_032892 // GO:0005488 // binding // inferred from electronic annotation /// NM	---	0	0.963	-1.014	1
8	3901055	CD93	NM_012072	NM_012072 // GO:0006909 // phagocytosis // non-traceable author statement /// NM	NM_012072 // GO:0005886 // plasma membrane // inferred from direct assay /// NM_	NM_012072 // GO:0001849 // complement component C1q binding // inferred from dir	---	0	0.963	1.72	1
25	3696226	RBM35B	NM_024939	---	---	NM_024939 // GO:0000166 // nucleotide binding // inferred from electronic annota	---	0	0.96	1.053	1
4	2750227	FLJ11184	NM_018352	---	---	---	---	0	0.962	1.178	1
13	2588319	KIAA1715	NM_030650	NM_030650 // GO:0007275 // multicellular organismal development // inferred from	NM_030650 // GO:0016020 // membrane // inferred from electronic annotation /// N	NM_030650 // GO:0005515 // protein binding // inferred from physical interaction	---	0	0.962	1.311	1
20	3952825	C22orf29	NM_024627	NM_053004 // GO:0007186 // G-protein coupled receptor protein signaling pathway	NM_053004 // GO:0009898 // internal side of plasma membrane // non-traceable aut	NM_053004 // GO:0003674 // molecular_function // --- /// AB051432 // GO:0003674	---	0	0.965	1.101	1
6	3048212	MRPS24	NM_032014	NM_032014 // GO:0006412 // translation // inferred from sequence or structural s	NM_032014 // GO:0005739 // mitochondrion // inferred from electronic annotation	NM_032014 // GO:0003735 // structural constituent of ribosome // inferred from s	---	0	0.963	1.319	1
14	3434760	P2RX4	NM_002560	NM_002560 // GO:0006811 // ion transport // inferred from electronic annotation	NM_002560 // GO:0005887 // integral to plasma membrane // traceable author state	NM_002560 // GO:0004872 // receptor activity // inferred from electronic annotat	---	0	0.964	-1.539	1
3	2707764	DCUN1D1	NM_020640	NM_020640 // GO:0008150 // biological_process // --- /// AF292100 // GO:0008150	NM_020640 // GO:0005575 // cellular_component // --- /// AF292100 // GO:0005575	NM_020640 // GO:0003674 // molecular_function // --- /// AF292100 // GO:0003674	---	0	0.947	1.068	1
15	3524618	FLJ10154	NM_018011	---	---	---	---	0	0.963	1.136	1
11	3387259	SESN3	NM_144665	NM_144665 // GO:0007050 // cell cycle arrest // inferred from electronic annotat	NM_144665 // GO:0005634 // nucleus // inferred from electronic annotation /// BC	---	---	0	0.965	1.342	1
27	3766373	FTSJ3	NM_017647	NM_017647 // GO:0006118 // electron transport // inferred from electronic annota	NM_017647 // GO:0005634 // nucleus // inferred from electronic annotation /// NM	NM_017647 // GO:0004129 // cytochrome-c oxidase activity // inferred from electr	---	0	0.966	1.249	1
14	2842570	UBXD8	NM_014613	---	---	NM_014613 // GO:0005515 // protein binding // inferred from physical interaction	---	0	0.927	1.01	1
17	3668834	ZNRF1	NM_032268	NM_032268 // GO:0006512 // ubiquitin cycle // inferred from electronic annotatio	NM_032268 // GO:0005768 // endosome // inferred from direct assay /// NM_032268	NM_032268 // GO:0005515 // protein binding // inferred from electronic annotatio	---	0	0.986	1.002	1
28	3449304	IPO8	NM_006390	NM_006390 // GO:0000059 // protein import into nucleus, docking // inferred from	NM_006390 // GO:0005634 // nucleus // inferred from electronic annotation /// NM	NM_006390 // GO:0005488 // binding // inferred from electronic annotation /// NM	---	0	0.993	1.002	1
9	2402459	STMN1	NM_203399	NM_203399 // GO:0007019 // microtubule depolymerization // inferred from direct	NM_203399 // GO:0005622 // intracellular // inferred from direct assay /// NM_20	NM_203399 // GO:0004871 // signal transducer activity // traceable author statem	---	0	0.968	1.722	1
16	3779756	SEH1L	NM_001013437	NM_001013437 // GO:0015031 // protein transport // inferred from electronic anno	---	---	---	0	0.968	1.637	1
5	3974098	MID1IP1	NM_021242	NM_021242 // GO:0007026 // negative regulation of microtubule depolymerization /	NM_021242 // GO:0005634 // nucleus // inferred from electronic annotation /// NM	NM_021242 // GO:0005515 // protein binding // inferred from sequence or structur	---	0	0.97	1.207	1
7	3843214		---	---	---	---	---	0	0.968	1.156	1
9	2614054	UBE2E1	NM_182666	NM_182666 // GO:0006464 // protein modification process // inferred from electro	---	NM_182666 // GO:0004842 // ubiquitin-protein ligase activity // traceable author	---	0	0.983	1.005	1
11	3569401	RDH11	NM_016026	NM_016026 // GO:0008152 // metabolic process // inferred from electronic annotat	NM_016026 // GO:0005622 // intracellular // inferred from sequence or structural	NM_016026 // GO:0004745 // retinol dehydrogenase activity // inferred from seque	---	0	0.97	1.33	1
18	3265565	ATRNL1	NM_207303	NM_207303 // GO:0007275 // multicellular organismal development // inferred from	NM_207303 // GO:0016020 // membrane // inferred from electronic annotation /// B	NM_207303 // GO:0004872 // receptor activity // inferred from electronic annotat	---	0	0.967	1.088	1
19	3212728	AGTPBP1	NM_015239	NM_015239 // GO:0006508 // proteolysis // inferred from electronic annotation //	---	NM_015239 // GO:0004182 // carboxypeptidase A activity // inferred from electron	---	0	0.969	1.128	1
9	2970044	TUBE1	NM_016262	NM_016262 // GO:0007018 // microtubule-based movement // inferred from electroni	NM_016262 // GO:0000242 // pericentriolar material // traceable author statement	NM_016262 // GO:0000166 // nucleotide binding // inferred from electronic annota	---	0	0.972	1.148	1
32	2427007	SORT1	NM_002959	NM_002959 // GO:0001503 // ossification // inferred from electronic annotation /	NM_002959 // GO:0005764 // lysosome // inferred from electronic annotation /// N	NM_002959 // GO:0004872 // receptor activity // inferred from electronic annotat	---	0	0.976	-1.039	1
6	2619521	ZNF662	NM_207404	NM_207404 // GO:0006350 // transcription // inferred from electronic annotation	NM_207404 // GO:0005622 // intracellular // inferred from electronic annotation	NM_207404 // GO:0003677 // DNA binding // inferred from electronic annotation //	---	0	0.957	-1.009	1
11	2553192	ASB3	NM_016115	NM_016115 // GO:0007242 // intracellular signaling cascade // inferred from elec	---	---	---	0	0.973	1.112	1
10	4053085	PRELP	NM_201348	NM_201348 // GO:0001501 // skeletal development // traceable author statement //	NM_201348 // GO:0005578 // proteinaceous extracellular matrix // traceable autho	NM_201348 // GO:0005201 // extracellular matrix structural constituent // tracea	---	0	0.974	1.5	1
8	3485786	RFXAP	NM_000538	NM_000538 // GO:0006366 // transcription from RNA polymerase II promoter // not	NM_000538 // GO:0005634 // nucleus // inferred from electronic annotation	NM_000538 // GO:0003700 // transcription factor activity // non-traceable author	---	0	0.977	1.056	1
23	3284302	NRP1	NM_003873	NM_003873 // GO:0001525 // angiogenesis // inferred from electronic annotation /	NM_003873 // GO:0005624 // membrane fraction // not recorded /// NM_003873 // GO	NM_003873 // GO:0004872 // receptor activity // inferred from electronic annotat	---	0	0.975	1.896	1
30	3553141	KIAA0329	NM_014844	---	---	---	---	0	0.907	-1.012	1
22	2424524	DPYD	NM_000110	NM_000110 // GO:0006118 // electron transport // inferred from electronic annota	NM_000110 // GO:0005737 // cytoplasm // non-traceable author statement /// NM_00	NM_000110 // GO:0004152 // dihydroorotate dehydrogenase activity // inferred fro	---	0	0.975	1.229	1
32	3965631	TUBGCP6	NM_020461	NM_020461 // GO:0007020 // microtubule nucleation // inferred from direct assay	NM_020461 // GO:0000922 // spindle pole // inferred from electronic annotation /	NM_020461 // GO:0008017 // microtubule binding // inferred from direct assay ///	---	0	0.976	1.072	1
10	3537164	PELI2	NM_021255	---	NM_021255 // GO:0005829 // cytosol // inferred from electronic annotation /// NM	NM_021255 // GO:0005515 // protein binding // inferred from physical interaction	---	0	0.975	-1.349	1
5	3230760	C9orf140	NM_178448	---	---	---	---	0	0.978	-1.016	1
19	3662924	KATNB1	NM_005886	NM_005886 // GO:0006605 // protein targeting // non-traceable author statement /	NM_005886 // GO:0000922 // spindle pole // inferred from direct assay /// NM_005	NM_005886 // GO:0008017 // microtubule binding // non-traceable author statement	---	0	0.976	1.062	1
12	3830277	USF2	NM_003367	NM_003367 // GO:0006357 // regulation of transcription from RNA polymerase II pr	NM_003367 // GO:0005634 // nucleus // inferred from electronic annotation /// NM	NM_003367 // GO:0003700 // transcription factor activity // traceable author sta	---	0	0.97	-1.048	1
12	3557350	SLC22A17	NM_016609	NM_016609 // GO:0006810 // transport // inferred from electronic annotation ///	NM_016609 // GO:0016020 // membrane // inferred from electronic annotation /// N	NM_016609 // GO:0005215 // transporter activity // inferred from electronic anno	---	0	0.978	1.131	1
30	3514736	ATP7B	NM_001005918	NM_001005918 // GO:0006810 // transport // inferred from electronic annotation /	NM_001005918 // GO:0005770 // late endosome // inferred from direct assay /// NM	NM_001005918 // GO:0000166 // nucleotide binding // inferred from electronic ann	---	0	0.981	1.054	1
14	3851293	ZNF44	NM_016264	NM_016264 // GO:0006350 // transcription // inferred from electronic annotation	NM_016264 // GO:0005622 // intracellular // inferred from electronic annotation	NM_016264 // GO:0003676 // nucleic acid binding // inferred from electronic anno	---	0	0.976	-1.115	1
37	2329752	ZMYM4	NM_005095	NM_005095 // GO:0007275 // multicellular organismal development // traceable aut	NM_005095 // GO:0005634 // nucleus // inferred from electronic annotation	NM_005095 // GO:0003677 // DNA binding // traceable author statement /// NM_0050	---	0	0.978	1.538	1
26	3881874	ASXL1	NM_015338	NM_015338 // GO:0006350 // transcription // inferred from electronic annotation	NM_015338 // GO:0005634 // nucleus // inferred from electronic annotation /// BC	NM_015338 // GO:0008270 // zinc ion binding // inferred from electronic annotati	---	0	0.978	1.245	1
38	3016380	CUTL1	NM_001913	NM_001913 // GO:0000122 // negative regulation of transcription from RNA polymer	NM_001913 // GO:0005634 // nucleus // inferred from electronic annotation /// NM	NM_001913 // GO:0003682 // chromatin binding // inferred from electronic annotat	---	0	0.96	-1.013	1
12	3945815	MAP3K7IP1	NM_006116	NM_006116 // GO:0000185 // activation of MAPKKK activity // traceable author sta	---	NM_006116 // GO:0003824 // catalytic activity // inferred from electronic annota	---	0	0.98	1.029	1
10	3334137	OTUB1	NM_017670	NM_017670 // GO:0006512 // ubiquitin cycle // inferred from electronic annotatio	---	NM_017670 // GO:0008234 // cysteine-type peptidase activity // inferred from ele	---	0	0.978	-1.032	1
15	3534201	PRPF39	NM_017922	NM_017922 // GO:0006396 // RNA processing // inferred from electronic annotation	NM_017922 // GO:0005622 // intracellular // inferred from electronic annotation	NM_017922 // GO:0005488 // binding // inferred from electronic annotation /// AK	---	0	0.977	1.152	1
8	3079369	TMUB1	NM_031434	NM_031434 // GO:0006464 // protein modification process // inferred from electro	NM_031434 // GO:0016020 // membrane // inferred from electronic annotation /// N	---	---	0	0.997	1.001	1
25	3747966	SREBF1	NM_001005291	NM_001005291 // GO:0006357 // regulation of transcription from RNA polymerase II	NM_001005291 // GO:0005634 // nucleus // inferred from electronic annotation ///	NM_001005291 // GO:0003700 // transcription factor activity // inferred from dir	---	0	0.983	1.029	1
36	3415668	TENC1	NM_198316	NM_198316 // GO:0007242 // intracellular signaling cascade // inferred from elec	---	---	---	0	0.982	1.311	1
13	3089360	SLC39A14	NM_015359	NM_015359 // GO:0030001 // metal ion transport // inferred from electronic annot	NM_015359 // GO:0016020 // membrane // inferred from electronic annotation /// B	NM_015359 // GO:0046873 // metal ion transporter activity // inferred from elect	---	0	0.983	1.014	1
12	3229628	BTBD14A	NM_144653	---	---	NM_144653 // GO:0005515 // protein binding // inferred from electronic annotatio	---	0	0.981	-1.072	1
21	2964771	MAP3K7	NM_145333	NM_145333 // GO:0002726 // positive regulation of T cell cytokine production //	---	NM_145333 // GO:0000166 // nucleotide binding // inferred from electronic annota	---	0	0.982	1.053	1
30	3960629	DDX17	NM_006386	NM_006386 // GO:0006396 // RNA processing // traceable author statement /// NM_0	NM_006386 // GO:0005634 // nucleus // traceable author statement /// NM_030881 /	NM_006386 // GO:0000166 // nucleotide binding // inferred from electronic annota	---	0	0.984	1.013	1
21	2621275	KLHL18	NM_025010	---	---	NM_025010 // GO:0005515 // protein binding // inferred from electronic annotatio	---	0	0.983	1.091	1
16	3401259	TULP3	NM_003324	NM_003324 // GO:0006355 // regulation of transcription, DNA-dependent // non-tra	NM_003324 // GO:0005634 // nucleus // non-traceable author statement /// NM_0033	NM_003324 // GO:0005546 // phosphatidylinositol-4,5-bisphosphate binding // non-	---	0	0.989	1.028	1
12	3678369	ROGDI	NM_024589	---	---	---	---	0	0.988	1.019	1
27	3188299	RABGAP1	NM_012197	NM_012197 // GO:0007049 // cell cycle // traceable author statement /// NM_01219	NM_012197 // GO:0005622 // intracellular // inferred from electronic annotation	NM_012197 // GO:0005096 // GTPase activator activity // traceable author stateme	---	0	0.983	1.153	1
13	2329669	ZMYM1	NM_024772	---	NM_024772 // GO:0005634 // nucleus // inferred from electronic annotation /// AK	NM_024772 // GO:0008270 // zinc ion binding // inferred from electronic annotati	---	0	0.984	1.346	1
19	2527747	PNKD	NM_022572	NM_000578 // GO:0006810 // transport // inferred from electronic annotation ///	NM_022572 // GO:0005635 // nuclear envelope // inferred from direct assay /// NM	NM_022572 // GO:0016787 // hydrolase activity // inferred from electronic annota	---	0	0.935	-1.012	1
6	3471224	ARPC3	NM_005719	NM_005719 // GO:0006928 // cell motility // traceable author statement /// NM_00	NM_005719 // GO:0005885 // Arp2/3 protein complex // traceable author statement	NM_005719 // GO:0005200 // structural constituent of cytoskeleton // traceable a	---	0	0.986	1.299	1
9	3688311	PYCARD	NM_145182	NM_145182 // GO:0006508 // proteolysis // inferred from electronic annotation //	NM_145182 // GO:0005622 // intracellular // inferred from electronic annotation	NM_145182 // GO:0005515 // protein binding // inferred from physical interaction	---	0	0.986	1.169	1
6	3566949	C14orf149	NM_144581	---	---	---	---	0	0.987	1.177	1
15	4012949	ABCB7	NM_004299	NM_004299 // GO:0006810 // transport // traceable author statement /// BX537833	NM_004299 // GO:0005739 // mitochondrion // inferred from electronic annotation	NM_004299 // GO:0000166 // nucleotide binding // inferred from electronic annota	---	0	0.986	1.209	1
21	3226661	ZER1	NM_006336	---	---	NM_006336 // GO:0005515 // protein binding // inferred from electronic annotatio	---	0	0.986	-1.321	1
23	3988435	DOCK11	NM_144658	---	---	NM_144658 // GO:0005085 // guanyl-nucleotide exchange factor activity // inferre	---	0	0.986	1.576	1
12	3376714	LRP16	NM_014067	---	NM_014067 // GO:0005739 // mitochondrion // inferred from electronic annotation	---	---	0	0.988	1.105	1
12	2514441	PPIG	NM_004792	NM_004792 // GO:0006457 // protein folding // inferred from electronic annotatio	NM_004792 // GO:0005634 // nucleus // traceable author statement /// NM_004792 /	NM_004792 // GO:0003755 // peptidyl-prolyl cis-trans isomerase activity // infer	---	0	0.991	-1.023	1
20	2967321	PREP	NM_002726	NM_002726 // GO:0006508 // proteolysis // inferred from electronic annotation //	NM_002726 // GO:0005737 // cytoplasm // traceable author statement /// AB028867	NM_002726 // GO:0004287 // prolyl oligopeptidase activity // inferred from elect	---	0	0.987	1.101	1
5	2344577	SPATA1	NM_001081472	---	---	---	---	0	0.989	-1.581	1
4	2894036	PIP5K1A	NM_003557	NM_003557 // GO:0006650 // glycerophospholipid metabolic process // traceable au	NM_003557 // GO:0005575 // cellular_component // --- /// NM_003557 // GO:0016020	NM_003557 // GO:0005515 // protein binding // inferred from electronic annotatio	---	0	0.989	-1.774	1
19	3373845	SLC43A3	NM_017611	---	---	---	---	0	0.99	1.471	1
8	3144934	GEM	NM_181702	NM_181702 // GO:0006955 // immune response // traceable author statement /// NM_	NM_181702 // GO:0016020 // membrane // inferred from electronic annotation /// N	NM_181702 // GO:0000166 // nucleotide binding // inferred from electronic annota	---	0	0.99	1.823	1
11	3375307	CYBASC3	NM_153611	NM_153611 // GO:0006118 // electron transport // inferred from electronic annota	NM_153611 // GO:0016021 // integral to membrane // inferred from electronic anno	---	---	0	0.987	1.016	1
9	3513953	C13orf1	NM_020456	---	---	---	---	0	0.99	-1.1	1
12	2430762	WARS2	NM_201263	NM_201263 // GO:0001570 // vasculogenesis // inferred from electronic annotation	NM_201263 // GO:0005625 // soluble fraction // not recorded /// NM_201263 // GO:	NM_201263 // GO:0000166 // nucleotide binding // inferred from electronic annota	---	0	0.99	1.233	1
14	3515009	VPS36	NM_016075	NM_016075 // GO:0006350 // transcription // inferred from electronic annotation	NM_016075 // GO:0005634 // nucleus // inferred from electronic annotation /// AF	NM_016075 // GO:0008289 // lipid binding // inferred from electronic annotation	---	0	0.995	1.003	1
9	2770305	HOP	NM_139211	NM_139211 // GO:0006355 // regulation of transcription, DNA-dependent // inferre	NM_139211 // GO:0005634 // nucleus // inferred from electronic annotation /// NM	NM_139211 // GO:0003700 // transcription factor activity // inferred from electr	---	0	0.99	-1.249	1
4	3987945	LUZP4	NM_016383	---	---	---	---	0	0.991	-1.805	1
4	3837464	SEPW1	NM_003009	NM_003009 // GO:0045454 // cell redox homeostasis // inferred from electronic an	NM_003009 // GO:0005737 // cytoplasm // inferred from sequence or structural sim	NM_003009 // GO:0008430 // selenium binding // inferred from electronic annotati	---	0	0.991	1.104	1
7	3363645	BTBD10	NM_032320	NM_032320 // GO:0006813 // potassium ion transport // inferred from electronic a	NM_032320 // GO:0005634 // nucleus // inferred from electronic annotation /// NM	NM_032320 // GO:0005249 // voltage-gated potassium channel activity // inferred	---	0	0.991	-1.175	1
16	2385197	GNPAT	NM_014236	NM_014236 // GO:0006631 // fatty acid metabolic process // traceable author stat	NM_014236 // GO:0005777 // peroxisome // traceable author statement /// NM_01423	NM_014236 // GO:0008415 // acyltransferase activity // inferred from electronic	---	0	0.992	1.263	1
12	3275690	IL15RA	NM_172200	NM_172200 // GO:0007165 // signal transduction // traceable author statement ///	NM_172200 // GO:0005634 // nucleus // inferred from electronic annotation /// NM	NM_172200 // GO:0004872 // receptor activity // inferred from electronic annotat	---	0	0.924	-1.033	1
28	2676518	SFMBT1	NM_001005158	NM_001005158 // GO:0045449 // regulation of transcription // inferred from elect	NM_001005158 // GO:0005634 // nucleus // inferred from electronic annotation ///	---	---	0	0.959	-1.014	1
12	3751184	PHF12	NM_001033561	NM_001033561 // GO:0006350 // transcription // inferred from electronic annotati	NM_001033561 // GO:0005634 // nucleus // inferred from direct assay /// NM_00103	NM_001033561 // GO:0005515 // protein binding // inferred from physical interact	---	0	0.99	1.03	1
4	3567469	TRMT5	NM_020810	NM_020810 // GO:0008033 // tRNA processing // inferred from electronic annotatio	NM_020810 // GO:0000785 // chromatin // inferred from electronic annotation ///	NM_020810 // GO:0003677 // DNA binding // inferred from electronic annotation //	---	0	0.993	1.365	1
24	3457752	STAT2	NM_005419	NM_005419 // GO:0006350 // transcription // inferred from electronic annotation	NM_005419 // GO:0005634 // nucleus // inferred from electronic annotation /// NM	NM_005419 // GO:0003700 // transcription factor activity // inferred from electr	---	0	0.993	-1.11	1
22	2499158	RANBP2	NM_006267	NM_006267 // GO:0006457 // protein folding // inferred from electronic annotatio	NM_006267 // GO:0005622 // intracellular // inferred from electronic annotation	NM_006267 // GO:0003755 // peptidyl-prolyl cis-trans isomerase activity // infer	---	0	0.993	1.228	1
9	3951732	CECR5	NM_033070	NM_033070 // GO:0008152 // metabolic process // inferred from electronic annotat	---	NM_033070 // GO:0016787 // hydrolase activity // inferred from electronic annota	---	0	0.994	1.157	1
15	2676009	TWF2	NM_007284	NM_007284 // GO:0006955 // immune response // inferred from electronic annotatio	NM_007284 // GO:0005622 // intracellular // inferred from electronic annotation	NM_007284 // GO:0003779 // actin binding // traceable author statement /// NM_00	---	0	0.994	1.035	1
13	2523635	CYP20A1	NM_177538	NM_177538 // GO:0006118 // electron transport // inferred from electronic annota	NM_177538 // GO:0016020 // membrane // inferred from electronic annotation /// N	NM_177538 // GO:0004497 // monooxygenase activity // inferred from electronic an	---	0	0.933	-1.008	1
12	4014251	CHM	NM_000390	NM_000390 // GO:0006886 // intracellular protein transport // inferred from elec	NM_000390 // GO:0005968 // Rab-protein geranylgeranyltransferase complex // infe	NM_000390 // GO:0004663 // Rab-protein geranylgeranyltransferase activity // inf	---	0	0.994	1.099	1
9	2955061	SLC35B2	NM_178148	NM_178148 // GO:0006810 // transport // inferred from electronic annotation ///	NM_178148 // GO:0005794 // Golgi apparatus // inferred from direct assay /// NM_	NM_178148 // GO:0004871 // signal transducer activity // inferred from mutant ph	---	0	0.995	1.419	1
4	2735129	IBSP	NM_004967	NM_004967 // GO:0001503 // ossification // inferred from electronic annotation /	NM_004967 // GO:0005576 // extracellular region // inferred from electronic anno	NM_004967 // GO:0005515 // protein binding // inferred from electronic annotatio	---	0	0.995	-1.205	1
13	3018309	PIK3CG	NM_002649	NM_002649 // GO:0006468 // protein amino acid phosphorylation // inferred from e	NM_002649 // GO:0005942 // phosphoinositide 3-kinase complex // inferred from el	NM_002649 // GO:0004428 // inositol or phosphatidylinositol kinase activity // i	---	0	0.996	1.015	1
8	3365757	CSRP3	NM_003476	NM_003476 // GO:0002026 // cardiac inotropy // inferred from electronic annotati	NM_003476 // GO:0005634 // nucleus // inferred from electronic annotation /// NM	NM_003476 // GO:0005515 // protein binding // inferred from physical interaction	---	0	0.995	-1.286	1
24	3602116	C15orf39	BC051235	---	---	---	---	0	0.996	-1.012	1
13	3229591	UBAC1	NM_016172	NM_016172 // GO:0006512 // ubiquitin cycle // inferred from electronic annotatio	---	NM_016172 // GO:0005515 // protein binding // inferred from physical interaction	---	0	0.996	1.025	1
39	3049522	TNS3	NM_022748	NM_022748 // GO:0007242 // intracellular signaling cascade // inferred from elec	---	NM_022748 // GO:0016791 // phosphoric monoester hydrolase activity // inferred f	---	0	0.996	1.179	1
18	3265432	KIAA1600	BC037207	---	---	---	---	0	0.996	1.019	1
17	3922037	MX2	NM_002463	NM_002463 // GO:0006952 // defense response // traceable author statement /// NM	NM_002463 // GO:0005634 // nucleus // traceable author statement /// NM_002463 /	NM_002463 // GO:0000166 // nucleotide binding // inferred from electronic annota	---	0	0.996	-1.778	1
3	2902707	HSPA1A	NM_005345	---	---	NM_005345 // GO:0000166 // nucleotide binding // inferred from electronic annota	---	0	0.997	1.05	1
7	2995811	C7orf16	NM_006658	NM_006658 // GO:0006468 // protein amino acid phosphorylation // traceable autho	NM_006658 // GO:0005625 // soluble fraction // traceable author statement	NM_006658 // GO:0004865 // type 1 serine/threonine specific protein phosphatase	---	0	0.996	-1.531	1
31	3041875	OSBPL3	NM_015550	NM_015550 // GO:0006869 // lipid transport // inferred from electronic annotatio	---	NM_015550 // GO:0005515 // protein binding // inferred from physical interaction	---	0	0.996	1.279	1
18	3375340	FLJ12529	NM_024811	NM_024811 // GO:0006397 // mRNA processing // inferred from electronic annotatio	NM_024811 // GO:0005634 // nucleus // inferred from electronic annotation	NM_024811 // GO:0000166 // nucleotide binding // inferred from electronic annota	---	0	0.938	-1.005	1
12	4015397	TSPAN6	NM_003270	NM_003270 // GO:0006928 // cell motility // not recorded /// NM_003270 // GO:004	NM_003270 // GO:0016020 // membrane // inferred from electronic annotation /// N	NM_003270 // GO:0004871 // signal transducer activity // inferred from mutant ph	---	0	0.997	1.021	1
11	3138204	CYP7B1	NM_004820	NM_004820 // GO:0006118 // electron transport // inferred from electronic annota	NM_004820 // GO:0005783 // endoplasmic reticulum // inferred from electronic ann	NM_004820 // GO:0004497 // monooxygenase activity // inferred from electronic an	---	0	0.997	1.027	1
18	2601341	WDFY1	NM_020830	NM_020830 // GO:0008150 // biological_process // --- /// AJ310568 // GO:0008150	NM_020830 // GO:0005634 // nucleus // inferred from direct assay /// NM_020830 /	NM_020830 // GO:0005545 // phosphatidylinositol binding // inferred from direct	---	0	0.997	-1.073	1
13	3632492	NPTN	NM_012428	NM_012428 // GO:0007156 // homophilic cell adhesion // inferred from sequence or	NM_012428 // GO:0000299 // integral to membrane of membrane fraction // inferred	NM_012428 // GO:0050839 // cell adhesion molecule binding // inferred from seque	---	0	0.997	-1.144	1
13	3250602	H2AFY2	NM_018649	NM_018649 // GO:0006334 // nucleosome assembly // inferred from electronic annot	NM_018649 // GO:0000786 // nucleosome // inferred from electronic annotation ///	NM_018649 // GO:0003677 // DNA binding // inferred from electronic annotation	---	0	0.997	1.39	1
8	3140478	RPESP	NM_153225	---	---	---	---	0	0.997	1.028	1
9	2327542	TRSPAP1	NR_003109	NR_003109 // GO:0001514 // selenocysteine incorporation // inferred from sequenc	NR_003109 // GO:0005634 // nucleus // inferred from sequence or structural simil	NR_003109 // GO:0000166 // nucleotide binding // inferred from electronic annota	---	0	0.997	-1.141	1
6	3630957	C15orf28	AK021784	---	---	---	---	0	0.997	1.017	1
15	3955327	C22orf13	NM_031444	---	---	---	---	0	0.998	-1.147	1
19	2759857	ACOX3	NM_003501	NM_003501 // GO:0006118 // electron transport // inferred from electronic annota	NM_003501 // GO:0005777 // peroxisome // traceable author statement /// CR590418	NM_003501 // GO:0003995 // acyl-CoA dehydrogenase activity // inferred from elec	---	0	0.998	-1.031	1
14	3886223	MYBL2	NM_002466	NM_002466 // GO:0000074 // regulation of progression through cell cycle // non-t	NM_002466 // GO:0000785 // chromatin // not recorded /// NM_002466 // GO:0005634	NM_002466 // GO:0003700 // transcription factor activity // traceable author sta	---	0	0.998	1.328	1
17	3905145	TGM2	NM_004613	NM_004613 // GO:0007186 // G-protein coupled receptor protein signaling pathway	NM_004613 // GO:0005578 // proteinaceous extracellular matrix // inferred from s	NM_004613 // GO:0003810 // protein-glutamine gamma-glutamyltransferase activity	---	0	0.998	1.391	1
19	2775562	HNRPDL	NM_031372	NM_031372 // GO:0006396 // RNA processing // traceable author statement /// NR_0	NM_031372 // GO:0005634 // nucleus // traceable author statement /// NM_031372 /	NM_031372 // GO:0000166 // nucleotide binding // inferred from electronic annota	---	0	0.998	1.169	1
20	3484641	BRCA2	NM_000059	NM_000059 // GO:0000074 // regulation of progression through cell cycle // trace	NM_000059 // GO:0005615 // extracellular space // traceable author statement ///	NM_000059 // GO:0003697 // single-stranded DNA binding // non-traceable author s	---	0	0.999	1.125	1
9	3961622	SLC25A17	NM_006358	NM_006358 // GO:0006810 // transport // traceable author statement /// NM_006358	NM_006358 // GO:0005739 // mitochondrion // inferred from electronic annotation	NM_006358 // GO:0005386 // carrier activity // traceable author statement /// NM	---	0	0.999	1.186	1
24	3262433	SLK	NM_014720	NM_014720 // GO:0006289 // nucleotide-excision repair // inferred from electroni	---	NM_014720 // GO:0000166 // nucleotide binding // inferred from electronic annota	---	0	0.999	-1.432	1
17	3865635	DMPK	NM_001081563	NM_001081563 // GO:0006464 // protein modification process // traceable author s	---	NM_001081563 // GO:0000166 // nucleotide binding // inferred from electronic ann	---	0	0.999	1.133	1
15	3260018	ZFYVE27	NM_001002262	---	NM_001002262 // GO:0016020 // membrane // inferred from electronic annotation //	NM_001002262 // GO:0008270 // zinc ion binding // inferred from electronic annot	---	0	0.999	-1.238	1
7	3738205	MRPL12	NM_002949	NM_002949 // GO:0006412 // translation // inferred from electronic annotation //	NM_002949 // GO:0005622 // intracellular // inferred from electronic annotation	NM_002949 // GO:0003723 // RNA binding // traceable author statement /// NM_0029	---	0	0.999	1.253	1
19	3740998	TSR1	NM_018128	---	---	NM_018128 // GO:0005515 // protein binding // inferred from physical interaction	---	0	0.999	1.517	1
9	3019981	MDFIC	NM_199072	NM_199072 // GO:0006350 // transcription // inferred from electronic annotation	NM_199072 // GO:0005634 // nucleus // inferred from electronic annotation /// BC	NM_199072 // GO:0030332 // cyclin binding // inferred from physical interaction	---	0	0.999	1.167	1
8	2565246	TMEM127	BC039892	---	BC039892 // GO:0016020 // membrane // inferred from electronic annotation /// BC	---	---	0	0.999	-1.189	1
23	3335267	SCYL1	NM_001048218	NM_001048218 // GO:0006350 // transcription // inferred from electronic annotati	NM_001048218 // GO:0005634 // nucleus // inferred from electronic annotation ///	NM_001048218 // GO:0003677 // DNA binding // inferred from electronic annotation	---	0	0.999	1.044	1
18	3394660	TRIM29	NM_012101	NM_012101 // GO:0006366 // transcription from RNA polymerase II promoter // trac	NM_012101 // GO:0005622 // intracellular // inferred from electronic annotation	NM_012101 // GO:0003700 // transcription factor activity // traceable author sta	---	0	1	1.026	1
17	3217123	TRIM14	NM_014788	NM_014788 // GO:0007386 // compartment specification // inferred from direct ass	NM_014788 // GO:0005622 // intracellular // inferred from electronic annotation	NM_014788 // GO:0005515 // protein binding // traceable author statement /// NM_	---	0	1	-1.243	1
11	2361731	PRCC	NM_005973	NM_005973 // GO:0008150 // biological_process // --- /// NM_199416 // GO:0008150	NM_005973 // GO:0005575 // cellular_component // --- /// NM_199416 // GO:0005575	NM_005973 // GO:0003674 // molecular_function // --- /// NM_199416 // GO:0003674	---	0	1	1.032	1
16	2720251	NCAPG	NM_022346	NM_022346 // GO:0007049 // cell cycle // inferred from electronic annotation ///	NM_022346 // GO:0005634 // nucleus // non-traceable author statement	NM_022346 // GO:0003674 // molecular_function // --- /// NM_022346 // GO:0005515	---	0	1	1.439	1
10	2949132	NCR3	NM_147130	NM_147130 // GO:0006954 // inflammatory response // non-traceable author stateme	NM_147130 // GO:0005887 // integral to plasma membrane // traceable author state	NM_147130 // GO:0004872 // receptor activity // inferred from electronic annotat	---	0	1	-1.298	1
8	3901296	CST3	NM_000099	---	---	NM_000099 // GO:0004869 // cysteine protease inhibitor activity // traceable aut	---	0	1	1.006	1
9	3889419	TSHZ2	NM_173485	NM_173485 // GO:0006350 // transcription // inferred from electronic annotation	NM_173485 // GO:0005622 // intracellular // inferred from electronic annotation	NM_173485 // GO:0003700 // transcription factor activity // inferred from electr	---	0	1	1.577	1
16	3216860	C9orf97	NM_139246	---	---	---	BC022958 // GenMAPP // Striated_muscle_contraction	0	0.914	1.013	1
14	3458033	BAZ2A	NM_013449	NM_013449 // GO:0006338 // chromatin remodeling // non-traceable author statemen	NM_013449 // GO:0005634 // nucleus // inferred from electronic annotation /// NM	NM_013449 // GO:0003677 // DNA binding // non-traceable author statement /// NM_	D00022 // GenMAPP // Electron_Transport_Chain	0	0.965	1.085	1
11	2677356	WNT5A	NM_003392	NM_003392 // GO:0007165 // signal transduction // traceable author statement ///	NM_003392 // GO:0005576 // extracellular region // inferred from electronic anno	NM_003392 // GO:0004871 // signal transducer activity // traceable author statem	L20861 // GenMAPP // Wnt_signaling	0	0.999	1.325	1
16	3329475	F2	NM_000506	NM_000506 // GO:0000074 // regulation of progression through cell cycle // trace	NM_000506 // GO:0005576 // extracellular region // non-traceable author statemen	NM_000506 // GO:0003809 // thrombin activity // inferred from direct assay /// N	NM_000506 // GenMAPP // Blood_Clotting_Cascade /// M33031 // GenMAPP // Blood_Cl	0	0.957	-1.098	1
27	3656990	ITGAM	NM_000632	NM_000632 // GO:0007155 // cell adhesion // inferred from electronic annotation	NM_000632 // GO:0005634 // nucleus // inferred from electronic annotation /// NM	NM_000632 // GO:0000287 // magnesium ion binding // inferred from electronic ann	NM_000632 // GenMAPP // Integrin-mediated_cell_adhesion_KEGG	0	0.961	1.108	1
17	3456049	ITGB7	NM_000889	NM_000889 // GO:0007155 // cell adhesion // traceable author statement /// NM_00	NM_000889 // GO:0008305 // integrin complex // traceable author statement /// NM	NM_000889 // GO:0004872 // receptor activity // inferred from electronic annotat	NM_000889 // GenMAPP // Integrin-mediated_cell_adhesion_KEGG	0	0.954	-1.005	1
8	2911413	PRIM2A	NM_000947	NM_000947 // GO:0006260 // DNA replication // inferred from electronic annotatio	NM_000947 // GO:0005658 // alpha DNA polymerase:primase complex // inferred from	NM_000947 // GO:0003677 // DNA binding // inferred from electronic annotation //	NM_000947 // GenMAPP // DNA_replication_Reactome /// NM_000947 // GenMAPP // G1_	0	0.965	1.286	1
10	3352904	SC5DL	NM_001024956	NM_001024956 // GO:0006629 // lipid metabolic process // traceable author statem	NM_001024956 // GO:0005783 // endoplasmic reticulum // inferred from electronic	NM_001024956 // GO:0000248 // C-5 sterol desaturase activity // traceable author	NM_001024956 // GenMAPP // Cholesterol_Biosynthesis /// NM_006918 // GenMAPP //	0	0.908	1.139	1
29	3757433	ACLY	NM_001096	NM_001096 // GO:0006101 // citrate metabolic process // traceable author stateme	NM_001096 // GO:0009346 // citrate lyase complex // traceable author statement /	NM_001096 // GO:0000166 // nucleotide binding // inferred from electronic annota	NM_001096 // GenMAPP // Fatty_Acid_Synthesis /// NM_198830 // GenMAPP // Fatty_A	0	0.99	1.269	1
12	3346548	BIRC3	NM_001165	NM_001165 // GO:0006916 // anti-apoptosis // traceable author statement /// NM_0	NM_001165 // GO:0005622 // intracellular // inferred from electronic annotation	NM_001165 // GO:0004842 // ubiquitin-protein ligase activity // inferred from di	NM_001165 // GenMAPP // Apoptosis /// NM_001165 // GenMAPP // Apoptosis_GenMAPP	0	0.987	-1.918	1
26	3362719	EIF4G2	NM_001418	NM_001418 // GO:0006446 // regulation of translational initiation // inferred fr	NM_001418 // GO:0016281 // eukaryotic translation initiation factor 4F complex /	NM_001418 // GO:0003723 // RNA binding // inferred from electronic annotation //	NM_001418 // GenMAPP // Circadian_Exercise /// NM_001042559 // GenMAPP // Circad	0	0.927	-1.005	1
11	3867980	IRF3	NM_001571	NM_001571 // GO:0006350 // transcription // inferred from electronic annotation	NM_001571 // GO:0005622 // intracellular // inferred from electronic annotation	NM_001571 // GO:0003700 // transcription factor activity // inferred from electr	NM_001571 // GenMAPP // Apoptosis /// BC071721 // GenMAPP // Apoptosis	0	0.936	-1.004	1
15	2597273	ACADL	NM_001608	NM_001608 // GO:0006118 // electron transport // inferred from electronic annota	NM_001608 // GO:0005739 // mitochondrion // inferred from electronic annotation	NM_001608 // GO:0003995 // acyl-CoA dehydrogenase activity // inferred from elec	NM_001608 // GenMAPP // Fatty_Acid_Degradation /// NM_001608 // GenMAPP // Mitoc	0	0.956	1.005	1
6	3484060	ALOX5AP	NM_001629	NM_001629 // GO:0006954 // inflammatory response // traceable author statement /	NM_001629 // GO:0005624 // membrane fraction // not recorded /// NM_001629 // GO	NM_001629 // GO:0005488 // binding // traceable author statement /// NM_001629 /	NM_001629 // GenMAPP // Eicosanoid_Synthesis /// X52195 // GenMAPP // Eicosanoid	0	0.915	1.026	1
9	3401704	CCND2	NM_001759	NM_001759 // GO:0000074 // regulation of progression through cell cycle // non-t	NM_001759 // GO:0005634 // nucleus // inferred from electronic annotation	NM_001759 // GO:0005515 // protein binding // inferred from physical interaction	NM_001759 // GenMAPP // Cell_cycle_KEGG /// NM_001759 // GenMAPP // G1_to_S_cell	0	0.906	1.929	1
4	3756319	CCR7	NM_001838	NM_001838 // GO:0006935 // chemotaxis // traceable author statement /// NM_00183	NM_001838 // GO:0005886 // plasma membrane // traceable author statement /// NM_	NM_001838 // GO:0001584 // rhodopsin-like receptor activity // inferred from ele	NM_001838 // GenMAPP // GPCRDB_Class_A_Rhodopsin-like /// NM_001838 // GenMAPP /	0	0.909	-1.016	1
19	3846538	DAPK3	NM_001348	NM_001348 // GO:0006468 // protein amino acid phosphorylation // inferred from d	NM_001348 // GO:0005634 // nucleus // inferred from sequence or structural simil	NM_001348 // GO:0000166 // nucleotide binding // inferred from electronic annota	NM_001961 // GenMAPP // Translation_Factors	0	0.937	1.402	1
30	3457101	ITGA7	NM_002206	NM_002206 // GO:0007155 // cell adhesion // inferred from electronic annotation	NM_002206 // GO:0008305 // integrin complex // inferred from electronic annotati	NM_002206 // GO:0004872 // receptor activity // inferred from electronic annotat	NM_002206 // GenMAPP // Integrin-mediated_cell_adhesion_KEGG /// AY358882 // Gen	0	0.956	1.235	1
14	2891341	IRF4	NM_002460	NM_002460 // GO:0006350 // transcription // inferred from electronic annotation	NM_002460 // GO:0005622 // intracellular // inferred from electronic annotation	NM_002460 // GO:0003700 // transcription factor activity // inferred from sequen	NM_002460 // GenMAPP // Apoptosis /// D78261 // GenMAPP // Apoptosis	0	0.998	-1	1
14	3733065	MAP2K6	NM_002758	NM_002758 // GO:0000187 // activation of MAPK activity // inferred from electron	---	NM_002758 // GO:0000166 // nucleotide binding // inferred from electronic annota	NM_002758 // GenMAPP // Integrin-mediated_cell_adhesion_KEGG /// NM_002758 // Ge	0	0.988	-1.044	1
10	3225003	PSMB7	NM_002799	NM_002799 // GO:0006511 // ubiquitin-dependent protein catabolic process // infe	NM_002799 // GO:0005829 // cytosol // inferred from electronic annotation /// NM	NM_002799 // GO:0004298 // threonine endopeptidase activity // inferred from ele	NM_002799 // GenMAPP // Proteasome_Degradation /// BC017116 // GenMAPP // Protea	0	0.979	1.275	1
10	3730941	PSMC5	NM_002805	NM_002805 // GO:0006366 // transcription from RNA polymerase II promoter // trac	NM_002805 // GO:0000502 // proteasome complex (sensu Eukaryota) // inferred from	NM_002805 // GO:0000166 // nucleotide binding // inferred from electronic annota	NM_002805 // GenMAPP // Proteasome_Degradation /// BC002367 // GenMAPP // Protea	0	0.927	1.322	1
26	2531712	PSMD1	NM_002807	NM_002807 // GO:0000074 // regulation of progression through cell cycle // infer	NM_002807 // GO:0005829 // cytosol // inferred from electronic annotation /// NM	NM_002807 // GO:0005515 // protein binding // inferred from physical interaction	NM_002807 // GenMAPP // Proteasome_Degradation	0	0.982	1.002	1
20	3884100	RPN2	NM_002951	NM_002951 // GO:0006464 // protein modification process // traceable author stat	NM_002951 // GO:0005783 // endoplasmic reticulum // inferred from electronic ann	NM_002951 // GO:0004579 // dolichyl-diphosphooligosaccharide-protein glycotransf	NM_002951 // GenMAPP // Proteasome_Degradation	0	0.951	1.194	1
22	2336585	SCP2	NM_002979	NM_002979 // GO:0006694 // steroid biosynthetic process // traceable author stat	NM_002979 // GO:0005739 // mitochondrion // inferred from electronic annotation	NM_002979 // GO:0005498 // sterol carrier activity // inferred from electronic a	NM_002979 // GenMAPP // Mitochondrial_fatty_acid_betaoxidation /// NM_001007098	0	0.977	-1.003	1
23	3757840	STAT3	NM_003150	NM_003150 // GO:0000122 // negative regulation of transcription from RNA polymer	NM_003150 // GO:0005634 // nucleus // traceable author statement /// NM_003150 /	NM_003150 // GO:0003700 // transcription factor activity // traceable author sta	NM_003150 // GenMAPP // TGF_Beta_Signaling_Pathway /// NM_139276 // GenMAPP // T	0	0.952	-1.004	1
31	3833040	SUPT5H	NM_003169	NM_003169 // GO:0000122 // negative regulation of transcription from RNA polymer	NM_003169 // GO:0005634 // nucleus // inferred from direct assay /// AK091476 //	NM_003169 // GO:0008148 // negative transcription elongation factor activity //	NM_003169 // GenMAPP // mRNA_processing_Reactome	0	0.914	-1.074	1
19	2612175	NR2C2	NM_003298	NM_003298 // GO:0006350 // transcription // inferred from electronic annotation	NM_003298 // GO:0005634 // nucleus // inferred from electronic annotation /// NM	NM_003298 // GO:0003700 // transcription factor activity // inferred from electr	NM_003298 // GenMAPP // Nuclear_Receptors /// U10990 // GenMAPP // Nuclear_Recep	0	0.949	-1.058	1
13	2662331	CAMK1	NM_003656	NM_003656 // GO:0006468 // protein amino acid phosphorylation // traceable autho	NM_003656 // GO:0005634 // nucleus // inferred from electronic annotation /// CR	NM_003656 // GO:0000166 // nucleotide binding // inferred from electronic annota	NM_003656 // GenMAPP // Calcium_regulation_in_cardiac_cells	0	0.916	1.012	1
22	2892738	PRPF4B	NM_003913	NM_003913 // GO:0006397 // mRNA processing // inferred from electronic annotatio	NM_003913 // GO:0005634 // nucleus // inferred from electronic annotation /// NM	NM_003913 // GO:0000166 // nucleotide binding // inferred from electronic annota	NM_003913 // GenMAPP // mRNA_processing_Reactome /// XM_926254 // GenMAPP // mRN	0	0.925	1.013	1
26	2737717	NFKB1	NM_003998	NM_003998 // GO:0006366 // transcription from RNA polymerase II promoter // trac	NM_003998 // GO:0005634 // nucleus // inferred from direct assay /// NM_003998 /	NM_003998 // GO:0003700 // transcription factor activity // traceable author sta	NM_003998 // GenMAPP // Apoptosis /// NM_003998 // GenMAPP // Apoptosis_GenMAPP	0	0.989	1.001	1
16	3469865	CRY1	NM_004075	NM_004075 // GO:0006281 // DNA repair // inferred from electronic annotation ///	NM_004075 // GO:0005634 // nucleus // inferred from electronic annotation /// NM	NM_004075 // GO:0000166 // nucleotide binding // inferred from electronic annota	NM_004075 // GenMAPP // Circadian_Exercise /// BC030519 // GenMAPP // Circadian_	0	0.916	-1.023	1
18	3086206	FDFT1	NM_004462	NM_004462 // GO:0006695 // cholesterol biosynthetic process // inferred from ele	NM_004462 // GO:0005783 // endoplasmic reticulum // inferred from electronic ann	NM_004462 // GO:0000287 // magnesium ion binding // inferred from electronic ann	NM_004462 // GenMAPP // Cholesterol_Biosynthesis /// BC003573 // GenMAPP // Chol	0	0.982	1.178	1
3	2461935	GNG4	NM_004485	NM_004485 // GO:0007165 // signal transduction // inferred from electronic annot	NM_004485 // GO:0005834 // heterotrimeric G-protein complex // inferred from ele	NM_004485 // GO:0004871 // signal transducer activity // inferred from electroni	NM_004485 // GenMAPP // G_Protein_Signaling /// NM_004485 // GenMAPP // Calcium_	0	0.976	1.466	1
3	3841198	NDUFA3	NM_004542	NM_004542 // GO:0006120 // mitochondrial electron transport, NADH to ubiquinone	NM_004542 // GO:0005624 // membrane fraction // not recorded /// NM_004542 // GO	NM_004542 // GO:0003954 // NADH dehydrogenase activity // inferred from electron	NM_004542 // GenMAPP // Electron_Transport_Chain /// BC061644 // GenMAPP // Elec	0	0.947	1.006	1
10	3833757	SNRPA	NM_004596	NM_004596 // GO:0000398 // nuclear mRNA splicing, via spliceosome // --- /// NM_	NM_004596 // GO:0005634 // nucleus // inferred from electronic annotation /// NM	NM_004596 // GO:0000166 // nucleotide binding // inferred from electronic annota	NM_004596 // GenMAPP // mRNA_processing_Reactome	0	0.938	1.185	1
11	2358171	PRPF3	NM_004698	NM_004698 // GO:0000398 // nuclear mRNA splicing, via spliceosome // non-traceab	NM_004698 // GO:0005634 // nucleus // traceable author statement /// NM_004698 /	NM_004698 // GO:0005515 // protein binding // inferred from physical interaction	NM_004698 // GenMAPP // mRNA_processing_Reactome	0	0.905	-1.024	1
22	2358221	PRPF3	NM_004698	NM_004698 // GO:0000398 // nuclear mRNA splicing, via spliceosome // non-traceab	NM_004698 // GO:0005634 // nucleus // traceable author statement /// NM_004698 /	NM_004698 // GO:0005515 // protein binding // inferred from physical interaction	NM_004698 // GenMAPP // mRNA_processing_Reactome	0	0.977	1.049	1
33	2540477	ROCK2	NM_004850	NM_004850 // GO:0000910 // cytokinesis // non-traceable author statement /// NM_	NM_004850 // GO:0005622 // intracellular // inferred from electronic annotation	NM_004850 // GO:0000166 // nucleotide binding // inferred from electronic annota	NM_004850 // GenMAPP // G13_Signaling_Pathway /// NM_004850 // GenMAPP // Integr	0	0.95	-1.01	1
26	3722554	DHX8	NM_004941	NM_004941 // GO:0006397 // mRNA processing // inferred from electronic annotatio	NM_004941 // GO:0005634 // nucleus // traceable author statement /// NM_004941 /	NM_004941 // GO:0000166 // nucleotide binding // inferred from electronic annota	NM_004941 // GenMAPP // mRNA_processing_Reactome	0	0.902	1.007	1
17	3738439	RAC3	NM_005052	NM_005052 // GO:0007264 // small GTPase mediated signal transduction // inferred	NM_005052 // GO:0005622 // intracellular // inferred from electronic annotation	NM_005052 // GO:0000166 // nucleotide binding // inferred from electronic annota	NM_005052 // GenMAPP // Integrin-mediated_cell_adhesion_KEGG	0	0.98	-1.002	1
6	3178545	EDG3	NM_005226	NM_005226 // GO:0006954 // inflammatory response // traceable author statement /	NM_005226 // GO:0005886 // plasma membrane // traceable author statement /// NM_	NM_005226 // GO:0001619 // lysosphingolipid and lysophosphatidic acid receptor a	NM_005226 // GenMAPP // S1P_Signaling /// NM_005226 // GenMAPP // Small_ligand_G	0	0.964	1.215	1
5	2616131	CCR4	NM_005508	NM_005508 // GO:0001764 // neuron migration // inferred from electronic annotati	NM_005508 // GO:0005886 // plasma membrane // traceable author statement /// NM_	NM_005508 // GO:0001584 // rhodopsin-like receptor activity // inferred from ele	NM_005508 // GenMAPP // GPCRDB_Class_A_Rhodopsin-like /// NM_005508 // GenMAPP /	0	0.968	1.045	1
11	3762473	TOB1	NM_005749	NM_005749 // GO:0007184 // SMAD protein nuclear translocation // inferred from e	NM_005749 // GO:0005737 // cytoplasm // inferred from electronic annotation ///	NM_005749 // GO:0003714 // transcription corepressor activity // inferred from e	NM_005749 // GenMAPP // Circadian_Exercise /// BC098415 // GenMAPP // Circadian_	0	0.912	-1.007	1
19	2594569	ORC2L	NM_006190	NM_006190 // GO:0000122 // negative regulation of transcription from RNA polymer	NM_006190 // GO:0000785 // chromatin // inferred from electronic annotation ///	NM_006190 // GO:0003688 // DNA replication origin binding // traceable author st	NM_006190 // GenMAPP // Cell_cycle_KEGG /// NM_006190 // GenMAPP // DNA_replicat	0	0.987	-1.002	1
9	3567984	PPP2R5E	NM_006246	NM_006246 // GO:0007165 // signal transduction // inferred from electronic annot	NM_006246 // GO:0000159 // protein phosphatase type 2A complex // inferred from	NM_006246 // GO:0008601 // protein phosphatase type 2A regulator activity // inf	NM_006246 // GenMAPP // Wnt_signaling /// NM_006246 // GenMAPP // Glycogen_Metab	0	0.929	1.008	1
26	3983962	DIAPH2	NM_006729	NM_006729 // GO:0000910 // cytokinesis // traceable author statement /// NM_0067	---	NM_006729 // GO:0003779 // actin binding // inferred from electronic annotation	NM_006729 // GenMAPP // DNA_replication_Reactome /// NM_007309 // GenMAPP // DNA	0	0.994	1.001	1
24	3316149	TALDO1	NM_006755	NM_006755 // GO:0005975 // carbohydrate metabolic process // inferred from elect	NM_006755 // GO:0005737 // cytoplasm // inferred from electronic annotation ///	NM_006755 // GO:0003824 // catalytic activity // inferred from electronic annota	NM_006755 // GenMAPP // Pentose_Phosphate_Pathway	0	0.992	-1.333	1
26	3158516	CPSF1	NM_013291	NM_013291 // GO:0006378 // mRNA polyadenylation // inferred from direct assay //	NM_013291 // GO:0005634 // nucleus // inferred from electronic annotation /// NM	NM_013291 // GO:0003723 // RNA binding // inferred from electronic annotation //	NM_013291 // GenMAPP // mRNA_processing_Reactome	0	0.95	1.077	1
21	2376799	IKBKE	NM_014002	NM_014002 // GO:0006468 // protein amino acid phosphorylation // inferred from d	NM_014002 // GO:0005737 // cytoplasm // non-traceable author statement	NM_014002 // GO:0000166 // nucleotide binding // inferred from electronic annota	NM_014002 // GenMAPP // Apoptosis_KEGG	0	0.953	-1.105	1
22	3852586	LPHN1	NM_014921	NM_014921 // GO:0007165 // signal transduction // inferred from electronic annot	NM_014921 // GO:0016020 // membrane // inferred from electronic annotation /// N	NM_014921 // GO:0004872 // receptor activity // inferred from electronic annotat	NM_014921 // GenMAPP // GPCRDB_Class_B_Secretin-like /// NM_001008701 // GenMAPP	0	0.92	1.009	1
23	3126191	PSD3	NM_015310	NM_015310 // GO:0032012 // regulation of ARF protein signal transduction // infe	NM_015310 // GO:0005622 // intracellular // inferred from electronic annotation	NM_015310 // GO:0005086 // ARF guanyl-nucleotide exchange factor activity // inf	NM_015310 // GenMAPP // Proteasome_Degradation /// NM_206909 // GenMAPP // Prote	0	0.996	-1.001	1
26	3452743	HDAC7A	NM_016596	NM_016596 // GO:0000074 // regulation of progression through cell cycle // trace	NM_016596 // GO:0000118 // histone deacetylase complex // traceable author state	NM_016596 // GO:0004407 // histone deacetylase activity // traceable author stat	NM_016596 // GenMAPP // Cell_cycle_KEGG /// NM_015401 // GenMAPP // Cell_cycle_K	0	0.974	1.191	1
12	3756046	NR1D1	NM_021724	NM_021724 // GO:0006350 // transcription // inferred from electronic annotation	NM_021724 // GO:0005634 // nucleus // traceable author statement /// M24900 // G	NM_021724 // GO:0003700 // transcription factor activity // inferred from electr	NM_021724 // GenMAPP // Nuclear_Receptors /// M24900 // GenMAPP // Nuclear_Recep	0	0.989	-1.143	1
8	3389353	CASP1	NM_033292	NM_033292 // GO:0006508 // proteolysis // inferred from direct assay /// NM_0332	NM_033292 // GO:0005622 // intracellular // inferred from electronic annotation	NM_033292 // GO:0004871 // signal transducer activity // inferred from expressio	NM_033292 // GenMAPP // Apoptosis /// NM_033292 // GenMAPP // Apoptosis_KEGG ///	0	0.923	-1.027	1
11	2359993	CREB3L4	NM_130898	NM_130898 // GO:0006355 // regulation of transcription, DNA-dependent // inferre	NM_130898 // GO:0005634 // nucleus // inferred from electronic annotation /// AF	NM_130898 // GO:0003700 // transcription factor activity // inferred from electr	NM_130898 // GenMAPP // G1_to_S_cell_cycle_Reactome /// AF468007 // GenMAPP // G	0	0.986	1.002	1
14	3954238	MAPK1	NM_002745	NM_002745 // GO:0000165 // MAPKKK cascade // inferred from electronic annotation	NM_002745 // GO:0005634 // nucleus // inferred from electronic annotation /// NM	NM_002745 // GO:0000166 // nucleotide binding // inferred from electronic annota	NM_138957 // GenMAPP // MAPK_Cascade /// NM_138957 // GenMAPP // S1P_Signaling /	0	0.995	1.034	1
15	2812539	SFRS12	NM_139168	NM_139168 // GO:0006397 // mRNA processing // inferred from electronic annotatio	NM_139168 // GO:0005634 // nucleus // inferred from electronic annotation /// NM	NM_139168 // GO:0000166 // nucleotide binding // inferred from electronic annota	NM_139168 // GenMAPP // mRNA_processing_Reactome /// NM_001077199 // GenMAPP //	0	0.909	-1.011	1
17	4026722	IDH3G	NM_174869	NM_174869 // GO:0005975 // carbohydrate metabolic process // non-traceable autho	NM_174869 // GO:0005575 // cellular_component // --- /// NM_174869 // GO:0005739	NM_174869 // GO:0000166 // nucleotide binding // inferred from electronic annota	NM_174869 // GenMAPP // Krebs-TCA_Cycle /// NM_004135 // GenMAPP // Krebs-TCA_Cy	0	0.909	1.085	1
36	3577870	DICER1	NM_177438	NM_177438 // GO:0006396 // RNA processing // inferred from electronic annotation	NM_177438 // GO:0005622 // intracellular // non-traceable author statement /// N	NM_177438 // GO:0000166 // nucleotide binding // inferred from electronic annota	NM_177438 // GenMAPP // mRNA_processing_Reactome /// NM_030621 // GenMAPP // mRN	0	0.963	1.011	1
20	3553607	EIF5	NM_183004	NM_183004 // GO:0006446 // regulation of translational initiation // traceable a	NM_183004 // GO:0005737 // cytoplasm // traceable author statement /// NM_183004	NM_183004 // GO:0000166 // nucleotide binding // inferred from electronic annota	NM_183004 // GenMAPP // Translation_Factors /// NM_001969 // GenMAPP // Translat	0	0.96	-1.004	1
10	2902935	STK19	NM_032454	NM_032454 // GO:0006468 // protein amino acid phosphorylation // traceable autho	NM_032454 // GO:0005634 // nucleus // traceable author statement /// NM_004197 /	NM_032454 // GO:0000166 // nucleotide binding // inferred from electronic annota	S81585 // GenMAPP // Complement_Activation_Classical /// BC012372 // GenMAPP //	0	0.977	-1.002	1
